# Supplementary material for: Evaluation of pediatric epigenetic clocks across multiple tissues
Source: Clin Epigenetics. 2023 Sep 2;15:142. doi: 10.1186/s13148-023-01552-3 (PMC10475199; doi:10.1186/s13148-023-01552-3)
Supplement: Supplementary file 1 — Additional file 1: Table S1. Description of 20 participating cohorts. Table S2: Epigenetic clocks information. Table S3: Sample size stratified by tissue types, array platforms and birth term status for each epigenetic clock. Table S4: Number of missing CpGs for each epigenetic clock in this study. Table S5: CpGs in all epigenetic clocks. Table S6: Comparison of epigenetic clocks across self-reported decent-associated population groups. Table S7: Comparison of epigenetic clocks between sexes. Table S8: Comparison of epigenetic ages across different tissues from the same set of participants. [file 13148_2023_1552_MOESM1_ESM.xlsx]

## Sheet: Supplementary Table 1
Supplementary Table 1. Description of 20 participating cohorts.
Cohort	Recruitment methods and population characteristics	Enrollment year	DNAm: tissue; array	Sample size
MARC-35	The 35th Multicenter Airway Research Collaboration (MARC-35) cohort includes infants initially hospitalized for bronchiolitis that are in long-term follow-up. Children with known heart-lung disease, immunodeficiency, immunosuppression, or gestational age <32 weeks, were excluded.	2011-2014	Peripheral whole blood; EPIC	46
Healthy Start	Colorado community sample of mother-child dyads recruited in infancy from obstetrics clinics at a university hospital and by word of mouth, as well as medical university employees. Children of mothers with steroid-dependent asthma were not eligible.	2009	Cord blood; 450K	589
Atlanta ECHO Cohort of Emory University	This prenatal cohort study recruited African American women (without chronic health conditions) between 8-14 weeks' gestation and then followed up women through birth.	2014	Blood spot; EPIC	26
COAST	The Childhood Origins of Asthma Study is a "high-risk" (at least one parent with asthma or allergies) birth cohort study.	1998-2000	PBMC; 450K	150
Urban Environment and Childhood Asthma (URECA)	Children whose biological mothers were recruited in pregnancy from 4 hospitals in St. Louis, Boston, Baltimore, and New York; who have a parental history of asthma, allergic rhinitis, or eczema; and who reside in census tracts with at least 20% of residents with income below the poverty level.	2004	PBMC, CBMC; EPIC	282
MADRES	This cohort recruited pregnant women <30 weeks gestation, with singleton pregnancy, >18 years of age and HIV negative.	2016, 2017	Cord blood; EPIC	141
Children's Health Study	The CHS cohort enrolled children in 4th grade or before (<= age 10 years old) with birth record information.	1993-2003	Blood spot; 450K	253
NHBCS	The New Hampshire Birth Cohort Study is an ongoing prospective cohort study of rural New England. The parent cohort recruited maternal-newborn pairs in household with private well.	2009-2017	Cord blood; 450K	132
CANDLE	CANDLE (Conditions Affecting Neurocognitive Development and Learning in Early childhood) enrolled pregnant women, between 16 and 40 years old, in Memphis, TN and the mother-child dyads are still under follow-up.	2006-2011	Cord blood; 27K	159
ECHO-NOVI	The Neonatal Neurobehavior and Outcomes in Very Preterm (NOVI) study enrolled very preterm (<30 weeks PMA) infants without major congenital anomalies affecting NNNS administration prior to discharge.	2014-2016	Buccal cells; EPIC	480
VCSIP	VCSIP (Vitamin C to Decrease Effects of Smoking in Pregnancy on Infant Lung Function) enrolled infants born to smoking mothers (age >15 years old) by referrals from providers, self-referral via advertisements, or query of hospital electronic medical records.	2013-2015	Cord blood, placenta, buccal cells; EPIC	229
MARBLES	MARBLES (Markers of Autism Risks in Babies - Learning Early Signs) enrolled pregnant mothers (age>18 years old) who have older biological child diagnosed with ASD. Older sibling's ASD diagnosis not confirmed either by medical records/diagnostic report, or by clinic were excluded.	2006-2017	Placenta; EPIC	41
EARLI	The Early Autism Risk Longitudinal Investigation (EARLI) study followed mothers (age>18 years old) with a child with ASD at the start of a subsequent pregnancy when less than 28 weeks pregnant.	2009-2012	Cord blood, placenta; 450K	93
Project Viva	Pregnant women receiving prenatal care at one of 8 urban and suburban clinics in and around Boston, Massachusetts, and their offspring.	1999-2002	Peripheral whole blood, cord blood; 450K	548
Extremely Low Gestational Age Newborn (ELGAN)	Preterm infants (<28 weeks gestation) recruited from 1 of 15 US hospitals in North Carolina, Michigan, Illinois, Connecticut, and Massachusetts.	2002-2004	Blood spot, placenta; EPIC	671
ARCH	The Archive for Research in Child Health (ARCH) study enrolled mothers over age 18 at their first prenatal visit in Lansing, MI.	2008-2016	Blood spot; EPIC	150
Sibling Cohort	Pregnant women enrolled in the CCCEH Mothers and Newborns Study were invited to participate in CCCEH's Sibling Study. Similar to the parent study, women were enrolled if they had a prenatal visit by the 20th week of pregnancy. The age range of the women at the start of this study was 27-44 years.	2008-2017	Cord blood; 450K/EPIC	67
Fair Start	Women were enrolled at the Columbia Center for Family and Community Medicine (CCFCM) which is the New York-Presbyterian Medical Center clinic. Women who are pregnant with >1 baby were excluded.	2013-2017	Cord blood; EPIC	26
NYU CHES	The NYU Children's Health and Environment Study recruited pregnant mothers (age>18 years old) with >18 weeks pregnant who planned to deliver at a study hospital site (Lutheran, Bellevue or Tisch).	2016, 2017	Cord blood; EPIC	69
Mothers and Newborns	Dominican or African American low-income mothers and their offspring recruited at OB/GYN clinics in New York, New York.	1998-2006	Cord blood; 450K / EPIC	403

## Sheet: Supplementary Table 2
Supplementary Table 2. Epigenetic clocks information.
Clock name		#CpGs	Array type	Sample type	Sample size	Predicted age type	Reference
Knight’s clock		148	27K,450K	Cord blood	1342	Gestational age	Knight et al. Genome Biol. 2016
Bohlin’s clock		96	450K	Cord blood	1753	Gestational age	Bohlin et al. Genome Biol. 2016
Mayne’s clock		62	27K and 450K	Placenta	132	Gestational age	Mayne et al. Epigenomics, 2017
Lee’s clock		558	450K and EPIC	Placenta	1102	Gestational age	Lee et al. Aging (Albany NY), 2019
PedBE’s clock		94	450K and EPIC	Buccal cells	1721	Chronological age	McEwen et al. PNAS, 2020
Horvath clock		353	27K,450K	51 tissues and cell types	8000	Chronological age	Horvath, Genome Biology, 2013
NeoAge clock	450K PMA	409	450K	Buccal cells	542	PMA1	Graw S. et all, 2021
	450K PNA	303	450K	Buccal cells		PNA2
	EPIC PMA	522	EPIC	Buccal cells		PMA
	EPIC PNA	509	EPIC	Buccal cells		PNA
1PMA, Post menstrual age;
2PNA, Postnatal age.

## Sheet: Supplementary Table 3
Supplementary Table 3. Sample size stratified by tissue types, array platforms and birth term status for each epigenetic clock.
Knight Clock/Bohlin Clock
Tissue Types	Array Platforms	Birth Term Status	Age at Collection	Sample Size
	27K			159
Cord Blood	450K	Normal term	0-30 days	1194
	EPIC			585
CBMC	EPIC	Normal term	0-30 days	142
Newborn Blood spot	450K	Normal term		253
	EPIC	Normal term	0-30 days	176
	EPIC	Preterm		272
Lee Clock/Mayne Clock
Tissue Types	Array Platforms	Birth Term Status	Age at Collection	Sample Size
Placenta	450K	Normal term	0-30 days	59
	EPIC	Normal term	0-30 days	121
		Preterm		399
PedBE Clock/Horvath Clock
Tissue Types	Array Platforms	Birth Term Status	Age at Collection	Sample Size
Buccal cells	EPIC	Normal term	0-30 days	72
		Preterm	0-1 years	480
PBMC	450K	Normal term	1-15 years	150
	EPIC		1-12 years	140
Peripheral whole blood	450K	Normal term	3-10 years	307
	EPIC		0-1 years	46
NeoAge Clock
Tissue Types	Array Platforms	Birth Term Status	Age at Collection	Sample Size
Buccal cells	EPIC	Normal term	0-30 days	72
		Preterm	0-1 years	480
Newborn Blood spot	450K	Normal term		263
	EPIC		0-30 days	176
		Preterm		272
Placenta	EPIC	Normal term	0-30 days	121
		Preterm		399

## Sheet: Supplementary Table 4
Supplementary Table 4. Number of missing CpGs for each epigenetic clock in this study.
	27K Array	450K Array	EPIC Array
Bohlin Clock (97 CpGs)	88	4	13
Knight Clock (148 CpGs)	7	3	3
Mayne Clock (62 CpGs)	/	1	7
PedBE Clock (94 CpGs)	/	2	4
NeoAge Clock PMA 450K (409 CpGs)	/	13	/
NeoAge Clock PNA 450K (303 CpGs)	/	15	/
NeoAge Clock PMA EPIC (523 CpGs)	/	/	29
NeoAge Clock PNA EPIC (509 CpGs)	/	/	40

## Sheet: Supplementary Table 5
Supplementary Table 5. CpGs in all epigenetic clocks.
CpG	Knight	Bohlin	Lee	Mayne	PedBE	Horvath	NeoAge_450K_PMA	NeoAge_450K_PNA	NeoAge_EPIC_PMA	NeoAge_EPIC_PNA	Freq	NeoAge_total	Freq_diff	CHR	MAPINFO	UCSC_CpG_Islands_Name	Relation_to_UCSC_CpG_Island	UCSC_RefGene_Name	UCSC_RefGene_Group
cg00022866	1	0	0	0	0	0	0	0	0	0	1	0	1	chr11	64108440	chr11:64109822-64110228	N_Shore	CCDC88B	Body
cg00466249	1	0	0	0	0	0	0	0	0	0	1	0	1	chr17	79269884	chr17:79268367-79269467	S_Shore	SLC38A10;SLC38A10	TSS1500;TSS1500
cg00546897	1	0	0	0	0	0	0	0	0	0	1	0	1	chr21	45232232		OpenSea	LOC284837	Body
cg00575744	1	0	0	0	0	0	0	0	0	0	1	0	1	chr6	32908642		OpenSea	HLA-DMB;HLA-DMB	1stExon;5'UTR
cg00689340	1	0	0	0	0	0	0	0	0	0	1	0	1	chr2	74668672	chr2:74667593-74669403	Island	RTKN;RTKN;RTKN	Body;TSS1500;TSS1500
cg01056568	1	0	0	0	0	0	0	0	0	0	1	0	1	chr17	9729258		OpenSea	GLP2R	TSS200
cg01184449	1	0	0	0	0	0	0	0	0	0	1	0	1	chr2	42396170	chr2:42396301-42396933	N_Shore	EML4;EML4	TSS1500;TSS1500
cg01348086	1	0	0	0	0	0	0	0	0	0	1	0	1	chr5	176785296		OpenSea	RGS14	Body
cg02100629	1	0	0	0	0	0	0	0	0	0	1	0	1	chr10	71892760	chr10:71892092-71892802	Island	AIFM2	TSS200
cg02813863	1	0	0	0	0	0	0	0	0	0	1	0	1	chr12	12938287	chr12:12939713-12940391	N_Shore	APOLD1;APOLD1	Body;TSS1500
cg02941816	1	0	0	0	0	0	0	0	0	0	1	0	1	chr10	131265696	chr10:131264948-131265710	Island	MGMT	Body
cg03086857	1	0	0	0	0	0	0	0	0	0	1	0	1	chr13	78492568	chr13:78492425-78493382	Island	EDNRB;EDNRB;EDNRB	1stExon;1stExon;Body
cg03427564	1	0	0	0	0	0	0	0	0	0	1	0	1	chr22	41489051	chr22:41487261-41489159	Island	EP300	1stExon
cg03506489	1	0	0	0	0	0	0	0	0	0	1	0	1	chr11	30038788	chr11:30038522-30038823	Island	KCNA4	TSS1500
cg03923277	1	0	0	0	0	0	0	0	0	0	1	0	1	chr12	104359732	chr12:104359406-104360023	Island	TDG;TDG	1stExon;5'UTR
cg04001333	1	0	0	0	0	0	0	0	0	0	1	0	1	chr14	76045348	chr14:76044590-76045102	S_Shore	FLVCR2	1stExon
cg04323187	1	0	0	0	0	0	0	0	0	0	1	0	1	chr1	44457159	chr1:44457150-44457772	Island	CCDC24	TSS200
cg05294455	1	0	0	0	0	0	0	0	0	0	1	0	1	chr17	45286609		OpenSea	MYL4;MYL4	5'UTR;TSS200
cg05365729	1	0	0	0	0	1	0	0	0	0	2	0	2	chr8	23262073	chr8:23260442-23261867	S_Shore	LOXL2	TSS1500
cg05512756	1	0	0	0	0	0	0	0	0	0	1	0	1	chr5	35991735		OpenSea	UGT3A1	TSS1500
cg05564251	1	0	0	0	0	0	0	0	0	0	1	0	1	chr2	231090640		OpenSea	SP140;SP140	Body;Body
cg05898102	1	0	0	0	0	0	0	0	0	0	1	0	1	chr5	140571959	chr5:140573423-140574316	N_Shore	PCDHB10;PCDHB10	1stExon;5'UTR
cg06049972	1	0	0	0	0	0	0	0	0	0	1	0	1	chr3	48646375	chr3:48646620-48647404	N_Shore	UQCRC1	Body
cg06311778	1	0	0	0	0	0	0	0	0	0	1	0	1	chr12	53441582	chr12:53441384-53441706	Island	TENC1;TENC1	5'UTR;TSS1500
cg06471905	1	0	0	0	0	0	0	0	0	0	1	0	1	chr17	42835688	chr17:42835776-42836242	N_Shore	ADAM11	TSS1500
cg07017706	1	0	0	0	0	0	0	0	0	0	1	0	1	chr12	53013331		OpenSea	KRT73	TSS1500
cg07141002	1	0	0	0	0	0	0	0	0	0	1	0	1	chr22	38201690	chr22:38200672-38201691	Island	H1F0	1stExon
cg07197059	1	0	0	0	0	0	0	0	0	0	1	0	1	chr14	23836012	chr14:23834435-23835947	S_Shore	EFS;EFS	TSS1500;TSS1500
cg07664183	1	0	0	0	0	0	0	0	0	0	1	0	1	chr9	19103231	chr9:19102470-19103110	S_Shore	HAUS6	TSS1500
cg07679836	1	0	0	0	0	0	0	0	0	0	1	0	1	chr6	33548423		OpenSea	BAK1	TSS1500
cg07747299	1	0	0	0	0	0	0	0	0	0	1	0	1	chr21	47604052	chr21:47602431-47602740	S_Shore	C21orf56;C21orf56	5'UTR;5'UTR
cg07816074	1	1	0	0	0	0	0	0	0	0	2	0	2	chr4	8201560		OpenSea	SH3TC1	5'UTR
cg07922606	1	0	0	0	0	0	0	0	0	0	1	0	1	chr6	26225389	chr6:26225386-26225790	Island	HIST1H3E	1stExon
cg07955887	1	0	0	0	0	0	0	0	0	0	1	0	1	chr18	8717926		OpenSea	KIAA0802	5'UTR
cg08170622	1	0	0	0	0	0	0	0	0	0	1	0	1	chr11	69455877	chr11:69451136-69458596	Island	CCND1;CCND1	1stExon;5'UTR
cg08251399	1	0	0	0	0	0	0	0	0	0	1	0	1	chr2	31457608	chr2:31456740-31457653	Island	EHD3	1stExon
cg08723608	1	0	0	0	0	0	0	0	0	0	1	0	1	chr7	100080506	chr7:100080693-100081371	N_Shore	C7orf51	TSS1500
cg08888956	1	0	0	0	0	0	0	0	0	0	1	0	1	chr12	86267839		OpenSea	NTS	TSS1500
cg08899632	1	0	0	0	0	0	0	0	0	0	1	0	1	chr20	50809000	chr20:50807798-50808825	S_Shore	ZFP64;ZFP64;ZFP64;ZFP64	TSS1500;TSS1500;TSS1500;TSS1500
cg09011597	1	0	0	0	0	0	0	0	0	0	1	0	1	chr12	56497759	chr12:56497868-56499047	N_Shore	PA2G4	TSS1500
cg09539538	1	0	0	0	0	0	0	0	0	0	1	0	1	chr20	6104215	chr20:6103436-6103970	S_Shore	FERMT1	TSS200
cg09594841	1	0	0	0	0	0	0	0	0	0	1	0	1	chr19	48673392	chr19:48673329-48673956	Island	LIG1	5'UTR
cg09616556	1	0	0	0	0	0	0	0	0	0	1	0	1	chr14	103388656	chr14:103389016-103390248	N_Shore	AMN	TSS1500
cg09730361	1	0	0	0	0	0	0	0	0	0	1	0	1	chr9	20622599	chr9:20620728-20621862	S_Shore	MLLT3	TSS200
cg09881855	1	0	0	0	0	0	0	0	0	0	1	0	1	chr8	49834618	chr8:49835987-49836231	N_Shore	SNAI2	TSS1500
cg09904573	1	0	0	0	0	0	0	0	0	0	1	0	1	chr8	33424809	chr8:33423939-33424895	Island	RNF122	TSS200
cg09971646	1	0	0	0	0	0	0	0	0	0	1	0	1	chr14	101194145	chr14:101192851-101193499	S_Shore	DLK1	Body
cg10459515	1	0	0	0	0	0	0	0	0	0	1	0	1	chr6	136611098	chr6:136610148-136611285	Island	BCLAF1;BCLAF1;BCLAF1	TSS200;TSS200;TSS200
cg10927536	1	0	0	0	0	0	0	0	0	0	1	0	1	chr22	26880188	chr22:26879458-26879930	S_Shore	HPS4;SRRD	TSS1500;Body
cg11299964	1	0	0	0	0	1	0	0	0	0	2	0	2	chr9	128469783	chr9:128469269-128469635	S_Shore	MAPKAP1;MAPKAP1;MAPKAP1;MAPKAP1;MAPKAP1;MAPKAP1	TSS1500;TSS1500;TSS1500;TSS1500;TSS1500;TSS1500
cg11303670	1	0	0	0	0	0	0	0	0	0	1	0	1	chr7	128784442	chr7:128784695-128785096	N_Shore	TSPAN33	TSS1500
cg11469321	1	0	0	0	0	0	0	0	0	0	1	0	1	chr4	104021294		OpenSea	BDH2	TSS1500
cg11647681	1	0	0	0	0	0	0	0	0	0	1	0	1	chr5	140810161	chr5:140810494-140812617	N_Shore	PCDHGA4;PCDHGA11;PCDHGA11;PCDHGA12;PCDHGA9;PCDHGA1;PCDHGB1;PCDHGB6;PCDHGA12;PCDHGB3;PCDHGB7;PCDHGA6;PCDHGA8;PCDHGA10;PCDHGA12;PCDHGA5;PCDHGB4;PCDHGA3;PCDHGA2;PCDHGA7;PCDHGB2;PCDHGB5;PCDHGA12	Body;Body;Body;5'UTR;Body;Body;Body;Body;1stExon;Body;Body;Body;Body;Body;1stExon;Body;Body;Body;Body;Body;Body;Body;5'UTR
cg11777321	1	0	0	0	0	0	0	0	0	0	1	0	1	chr22	41778547	chr22:41777430-41778281	S_Shore	TEF;TEF	Body;Body
cg12340144	1	0	0	0	0	0	0	0	0	0	1	0	1	chr3	38388808	chr3:38388122-38388769	S_Shore	XYLB	Body
cg12478809	1	0	0	0	0	0	0	0	0	0	1	0	1	chr15	75230753	chr15:75229782-75230660	S_Shore	COX5A	TSS1500
cg12601987	1	0	0	0	0	0	0	0	0	0	1	0	1	chr17	17399718	chr17:17398248-17400346	Island	RASD1	TSS200
cg12721546	1	0	0	0	0	0	0	0	0	0	1	0	1	chr6	136611096	chr6:136610148-136611285	Island	BCLAF1;BCLAF1;BCLAF1	TSS200;TSS200;TSS200
cg12741488	1	0	0	0	0	0	0	0	0	0	1	0	1	chr16	2933841	chr16:2932267-2933765	S_Shore	FLYWCH2;FLYWCH2;FLYWCH2	5'UTR;5'UTR;5'UTR
cg13129046	1	0	0	0	0	1	0	0	0	0	2	0	2	chr10	71389696	chr10:71389862-71390355	N_Shore	C10orf35	TSS1500
cg13264741	1	0	0	0	0	0	0	0	0	0	1	0	1	chr12	14133426	chr12:14134626-14135242	N_Shore	GRIN2B	TSS1500
cg13269407	1	0	0	0	0	1	0	0	0	0	2	0	2	chr22	46450107	chr22:46449632-46450115	Island	C22orf26;LOC150381	TSS200;Body
cg13514050	1	0	0	0	0	0	0	0	0	0	1	0	1	chr20	33460585	chr20:33460430-33460866	Island	GGT7	1stExon
cg13686115	1	0	0	0	0	0	0	0	0	0	1	0	1	chr10	60936626	chr10:60935827-60937049	Island	PHYHIPL;PHYHIPL	TSS1500;1stExon
cg13696887	1	0	0	0	0	0	0	0	0	0	1	0	1	chr12	52800423		OpenSea	KRT82	TSS1500
cg13954292	1	0	0	0	0	0	0	0	0	0	1	0	1	chr5	32445523	chr5:32443753-32444923	S_Shore	ZFR	TSS1500
cg14348532	1	0	0	0	0	0	0	0	0	0	1	0	1	chr11	14993562	chr11:14993452-14993661	Island	CALCA;CALCA;CALCA	5'UTR;5'UTR;5'UTR
cg14659547	1	0	0	0	0	0	0	0	0	0	1	0	1	chr3	108476126		OpenSea	RETNLB;RETNLB	5'UTR;1stExon
cg14672994	1	0	0	0	0	0	0	0	0	0	1	0	1	chr17	48503057	chr17:48503056-48503887	Island	ACSF2	TSS1500
cg14732136	1	0	0	0	0	0	0	0	0	0	1	0	1	chr17	66031828	chr17:66031784-66032292	Island	KPNA2	TSS200
cg14758413	1	0	0	0	0	0	0	0	0	0	1	0	1	chr3	47843865	chr3:47844121-47845155	N_Shore	DHX30;DHX30	TSS1500;TSS1500
cg15357945	1	0	0	0	0	0	0	0	0	0	1	0	1	chr11	57158361		OpenSea	PRG2	TSS1500
cg15526708	1	0	0	0	0	0	0	0	0	0	1	0	1	chr9	101866433	chr9:101866994-101868297	N_Shore	TGFBR1;TGFBR1	TSS1500;TSS1500
cg15856055	1	0	0	0	0	0	0	0	0	0	1	0	1	chr10	135121295	chr10:135121991-135122669	N_Shore	TUBGCP2;ZNF511	5'UTR;TSS1500
cg16254764	1	0	0	0	0	0	0	0	0	0	1	0	1	chr3	13521178	chr3:13520912-13521319	Island	HDAC11;HDAC11	TSS1500;TSS1500
cg16270890	1	0	0	0	0	0	0	0	0	0	1	0	1	chr16	1875963	chr16:1876113-1877633	N_Shore	HAGH;HAGH;FAHD1;FAHD1;FAHD1	Body;5'UTR;TSS1500;TSS1500;TSS1500
cg16301617	1	0	0	0	0	0	0	0	0	0	1	0	1	chr17	76128906	chr17:76127521-76128406	S_Shore	TMC8;TMC6	Body;TSS1500
cg16442715	1	0	0	0	0	0	0	0	0	0	1	0	1	chr22	39796206	chr22:39795628-39796171	S_Shore	MAP3K7IP1;MAP3K7IP1	Body;Body
cg16536918	1	1	0	0	0	0	0	0	0	0	2	0	2	chr20	3065403	chr20:3063005-3064146	S_Shore	AVP	TSS200
cg16545105	1	0	0	0	0	0	0	0	0	0	1	0	1	chr5	76248749	chr5:76249435-76250528	N_Shore	CRHBP;CRHBP	1stExon;5'UTR
cg16664233	1	0	0	0	0	0	0	0	0	0	1	0	1	chr19	44031589	chr19:44031127-44031504	S_Shore	ETHE1	TSS200
cg16990174	1	0	0	0	0	0	0	0	0	0	1	0	1	chr3	72496875	chr3:72495853-72496852	S_Shore	RYBP	TSS1500
cg17305187	1	0	0	0	0	0	0	0	0	0	1	0	1	chr3	126076601	chr3:126074783-126076865	Island	KLF15	TSS1500
cg17317962	1	0	0	0	0	0	0	0	0	0	1	0	1	chr17	79478839	chr17:79478235-79482426	Island	ACTG1	Body
cg17339202	1	0	0	0	0	0	0	0	0	0	1	0	1	chr1	33160900		OpenSea	SYNC;SYNC	Body;Body
cg17451138	1	0	0	0	0	0	0	0	0	0	1	0	1	chr12	124155880	chr12:124155578-124156171	Island	TCTN2;TCTN2	Body;Body
cg18236477	1	0	0	0	0	0	0	0	0	0	1	0	1	chr13	26043066	chr13:26042693-26043486	Island	ATP8A2	Body
cg18487515	1	0	0	0	0	0	0	0	0	0	1	0	1	chr19	45579845	chr19:45579321-45580018	Island	ZNF296	TSS200
cg18669381	1	0	0	0	0	0	0	0	0	0	1	0	1	chr1	16539088		OpenSea	ARHGEF19;ARHGEF19	5'UTR;1stExon
cg19070798	1	0	0	0	0	0	0	0	0	0	1	0	1	chr22	38240558	chr22:38239792-38240409	S_Shore	ANKRD54;MIR658	TSS1500;TSS200
cg19148051	1	0	0	0	0	0	0	0	0	0	1	0	1	chr1	3713096	chr1:3712398-3713234	Island	LRRC47	TSS200
cg19257200	1	0	0	0	0	0	0	0	0	0	1	0	1	chr22	38380983	chr22:38379093-38379964	S_Shore	SOX10	TSS1500
cg19286604	1	0	0	0	0	0	0	0	0	0	1	0	1	chr11	125365138	chr11:125365137-125366319	Island	FEZ1;FEZ1	5'UTR;5'UTR
cg19403023	1	0	0	0	0	0	0	0	0	0	1	0	1	chr16	2848797	chr16:2848426-2849145	Island	TESSP1	Body
cg19403377	1	0	0	0	0	0	0	0	0	0	1	0	1	chr17	53800225		OpenSea	TMEM100;TMEM100	TSS200;5'UTR
cg19486271	1	0	0	0	0	0	0	0	0	0	1	0	1	chr11	47235900	chr11:47236404-47236933	N_Shore	DDB2	TSS1500
cg19564877	1	0	0	0	0	0	0	0	0	0	1	0	1	chr17	8925201	chr17:8924167-8926920	Island	NTN1	5'UTR
cg19766460	1	0	0	0	0	0	0	0	0	0	1	0	1	chr21	43528205	chr21:43526570-43526817	S_Shore	UMODL1;UMODL1;C21orf128	Body;Body;Body
cg20176532	1	0	0	0	0	0	0	0	0	0	1	0	1	chr19	58458979	chr19:58458686-58459219	Island	ZNF256;ZNF256	5'UTR;1stExon
cg20277670	1	0	0	0	0	0	0	0	0	0	1	0	1	chr5	175110375		OpenSea	HRH2;HRH2	Body;1stExon
cg20278498	1	0	0	0	0	0	0	0	0	0	1	0	1	chr11	126081648	chr11:126081369-126082028	Island	RPUSD4;RPUSD4;FAM118B;FAM118B	TSS200;TSS200;1stExon;5'UTR
cg20394284	1	0	0	0	0	0	0	0	0	0	1	0	1	chr9	4984206	chr9:4984543-4985630	N_Shore	JAK2	TSS1500
cg20469837	1	0	0	0	0	0	0	0	0	0	1	0	1	chr2	158114300		OpenSea	GALNT5	TSS200
cg20512303	1	0	0	0	0	0	0	0	0	0	1	0	1	chr5	131592959	chr5:131593039-131593813	N_Shore	PDLIM4;PDLIM4	TSS1500;TSS1500
cg20588045	1	0	0	0	0	0	0	0	0	0	1	0	1	chr10	56561096		OpenSea	PCDH15;PCDH15;PCDH15;PCDH15;PCDH15;PCDH15;PCDH15;PCDH15;PCDH15;PCDH15;PCDH15;PCDH15	TSS200;TSS200;TSS200;TSS200;TSS200;TSS200;TSS200;TSS200;TSS200;TSS200;TSS200;TSS200
cg20815063	1	0	0	0	0	0	0	0	0	0	1	0	1	chr11	94227320	chr11:94226672-94227412	Island	ANKRD49;MRE11A;MRE11A	5'UTR;TSS1500;TSS1500
cg20937139	1	0	0	0	0	0	0	0	0	0	1	0	1	chr4	157892758	chr4:157892685-157893286	Island	PDGFC	TSS1500
cg21207436	1	0	0	0	0	0	0	0	0	0	1	0	1	chr14	74815316		OpenSea	C14orf115;C14orf115	1stExon;5'UTR
cg21468416	1	0	0	0	0	0	0	0	0	0	1	0	1	chr9	127019914	chr9:127020249-127020741	N_Shore	NEK6;NEK6;NEK6;NEK6;NEK6	1stExon;TSS1500;TSS1500;5'UTR;TSS1500
cg21549639	1	0	0	0	0	0	0	0	0	0	1	0	1	chr19	45394156	chr19:45393833-45394992	Island	TOMM40;TOMM40;TOMM40	TSS1500;TSS1500;TSS1500
cg21601405	1	0	0	0	0	0	0	0	0	0	1	0	1	chr20	44747006	chr20:44746822-44747060	Island	CD40;CD40	1stExon;1stExon
cg21926612	1	0	0	0	0	0	0	0	0	0	1	0	1	chr6	163149169	chr6:163148376-163149017	S_Shore	PACRG;PACRG;PACRG;PACRG;PARK2;PARK2;PARK2	5'UTR;1stExon;5'UTR;5'UTR;TSS1500;TSS1500;TSS1500
cg22035229	1	0	0	0	0	0	0	0	0	0	1	0	1	chr1	76262648	chr1:76262536-76262903	Island	MSH4;MSH4	1stExon;5'UTR
cg22151768	1	0	0	0	0	0	0	0	0	0	1	0	1	chr12	1702874	chr12:1702638-1704232	Island	FBXL14	1stExon
cg22402007	1	0	0	0	0	0	0	0	0	0	1	0	1	chr9	87282823	chr9:87283178-87285704	N_Shore	NTRK2;NTRK2	TSS1500;TSS1500
cg22580512	1	0	0	0	0	0	0	0	0	0	1	0	1	chr12	125002474	chr12:125002880-125003101	N_Shore	NCOR2;NCOR2	5'UTR;5'UTR
cg22820108	1	0	0	0	0	0	0	0	0	0	1	0	1	chr12	125003218	chr12:125003217-125003482	Island	NCOR2;NCOR2	5'UTR;5'UTR
cg22972055	1	0	0	0	0	0	0	0	0	0	1	0	1	chr7	872293		OpenSea	UNC84A;UNC84A	5'UTR;Body
cg23222573	1	0	0	0	0	0	0	0	0	0	1	0	1	chr20	13765663	chr20:13765166-13765909	Island	ESF1;C20orf7;C20orf7;C20orf7	TSS200;TSS200;TSS200;TSS200
cg23355492	1	0	0	0	0	0	0	0	0	0	1	0	1	chr17	45933593		OpenSea	SP6	TSS1500
cg23521281	1	0	0	0	0	0	0	0	0	0	1	0	1	chr2	190306491	chr2:190306157-190306433	S_Shore	WDR75	Body
cg23580000	1	0	0	0	0	0	0	0	0	0	1	0	1	chr16	50322156		OpenSea	ADCY7	1stExon
cg23858360	1	0	0	0	0	0	0	0	0	0	1	0	1	chr10	82213490	chr10:82213556-82214760	N_Shore	TSPAN14;TSPAN14	TSS1500;TSS1500
cg24030425	1	0	0	0	0	0	0	0	0	0	1	0	1	chr7	92157488	chr7:92157487-92158405	Island	PEX1;C7orf64	Body;TSS1500
cg24134767	1	0	0	0	0	0	0	0	0	0	1	0	1	chr11	113845638		OpenSea	HTR3A;HTR3A	TSS200;TSS200
cg24620905	1	0	0	0	0	0	0	0	0	0	1	0	1	chr1	149908781		OpenSea	MTMR11;MTMR11;MTMR11	5'UTR;1stExon;TSS1500
cg24794433	1	0	0	0	0	0	0	0	0	0	1	0	1	chr9	124462172	chr9:124461797-124462190	Island	DAB2IP	Body
cg25169784	1	0	0	0	0	0	0	0	0	0	1	0	1	chr13	96706045	chr13:96705229-96705909	S_Shore	UGGT2	TSS1500
cg25193494	1	0	0	0	0	0	0	0	0	0	1	0	1	chr16	90016004	chr16:90015551-90016120	Island	DEF8;DEF8	5'UTR;Body
cg25306927	1	0	0	0	0	0	0	0	0	0	1	0	1	chr2	17721751	chr2:17721537-17722021	Island	VSNL1	TSS200
cg25358289	1	0	0	0	0	0	0	0	0	0	1	0	1	chr5	140012728	chr5:140011482-140012739	Island	CD14;CD14;CD14	1stExon;5'UTR;5'UTR
cg25374854	1	0	0	1	0	0	0	0	0	0	2	0	2	chr17	1083958	chr17:1082376-1083833	S_Shore	ABR;ABR	5'UTR;TSS1500
cg25400358	1	0	0	0	0	0	0	0	0	0	1	0	1	chr11	64054159	chr11:64055167-64055388	N_Shore	GPR137;GPR137;GPR137;GPR137	Body;Body;1stExon;1stExon
cg25511429	1	0	0	0	0	0	0	0	0	0	1	0	1	chr6	6008125	chr6:6008857-6009299	N_Shore	NRN1	TSS1500
cg25604883	1	0	0	0	0	0	0	0	0	0	1	0	1	chr1	77747387	chr1:77747314-77748224	Island	AK5;AK5	TSS1500;TSS1500
cg25651505	1	0	0	0	0	0	0	0	0	0	1	0	1	chr2	85812023	chr2:85811340-85811855	S_Shore	VAMP5	Body
cg25945961	1	0	0	0	0	0	0	0	0	0	1	0	1	chr4	140477705	chr4:140476381-140478628	Island	SETD7	TSS200
cg26060255	1	0	0	0	0	0	0	0	0	0	1	0	1	chr20	3025968	chr20:3026277-3027468	N_Shore	MRPS26;GNRH2;GNRH2;GNRH2	TSS1500;Body;Body;Body
cg26179948	1	0	0	0	0	0	0	0	0	0	1	0	1	chr7	28220645	chr7:28219435-28219697	S_Shore	JAZF1	TSS1500
cg26385222	1	0	0	0	0	0	0	0	0	0	1	0	1	chr7	150497077	chr7:150496809-150498206	Island	TMEM176B;TMEM176B;TMEM176A;TMEM176B;TMEM176B;TMEM176B	TSS1500;5'UTR;TSS1500;5'UTR;5'UTR;5'UTR
cg26394940	1	0	0	0	0	1	0	0	0	0	2	0	2	chr22	46449461	chr22:46449632-46450115	N_Shore	C22orf26;LOC150381	Body;TSS1500
cg26656135	1	0	0	0	0	0	0	0	0	0	1	0	1	chr6	133562774	chr6:133562086-133563586	Island	EYA4;EYA4;EYA4;EYA4;EYA4;EYA4	5'UTR;1stExon;1stExon;1stExon;5'UTR;5'UTR
cg26689483	1	0	0	0	0	0	0	0	0	0	1	0	1	chr4	17513197	chr4:17513309-17513981	N_Shore	QDPR	Body
cg26884581	1	0	0	0	0	0	0	0	0	0	1	0	1	chr11	64527414		OpenSea	PYGM;PYGM;PYGM;PYGM	1stExon;1stExon;5'UTR;5'UTR
cg27210390	1	0	0	0	0	0	0	0	0	0	1	0	1	chr17	52978583	chr17:52977866-52978307	S_Shore	TOM1L1	Body
cg27258399	1	0	0	0	0	0	0	0	0	0	1	0	1	chr8	38832267	chr8:38831592-38832353	Island	HTRA4	Body
cg27431150	1	0	0	0	0	0	0	0	0	0	1	0	1	chr16	50715135		OpenSea	SNX20;SNX20;SNX20;SNX20;SNX20;SNX20	1stExon;5'UTR;1stExon;5'UTR;5'UTR;1stExon
cg27544190	1	0	0	0	0	1	0	0	0	0	2	0	2	chr21	33785434	chr21:33783914-33785717	Island	C21orf63	Body
cg00153101	0	1	0	0	0	0	0	0	0	0	1	0	1	chr1	2431753	chr1:2433648-2434065	N_Shore	PLCH2	Body
cg00602416	0	1	0	0	0	0	0	0	0	0	1	0	1	chr10	21797819	chr10:21797632-21799341	Island
cg00711496	0	1	0	0	0	0	0	0	0	0	1	0	1	chr19	50191497	chr19:50191330-50191559	Island	C19orf76;PRMT1;PRMT1;PRMT1	TSS1500;Body;Body;Body
cg01190109	0	1	0	0	0	0	0	0	0	0	1	0	1	chr2	208689903		OpenSea	PLEKHM3	3'UTR
cg01281797	0	1	0	0	0	0	0	0	0	0	1	0	1	chr1	151138249		OpenSea	LYSMD1;SCNM1;LYSMD1;LYSMD1	1stExon;TSS1500;5'UTR;1stExon
cg01635555	0	1	0	0	0	0	0	0	0	0	1	0	1	chr16	73101264	chr16:73099812-73100791	S_Shore
cg01833485	0	1	0	0	0	0	0	0	0	0	1	0	1	chr1	216860692		OpenSea	ESRRG;ESRRG;ESRRG;ESRRG;ESRRG	5'UTR;Body;5'UTR;5'UTR;Body
cg02324006	0	1	0	0	0	0	0	0	0	0	1	0	1	chr19	1080034	chr19:1079682-1081937	Island	HMHA1	Body
cg02405476	0	1	0	0	0	0	0	0	0	0	1	0	1	chr20	44441818	chr20:44440946-44441655	S_Shore	UBE2C;UBE2C;UBE2C;UBE2C;UBE2C;UBE2C;UBE2C;UBE2C	1stExon;5'UTR;1stExon;5'UTR;Body;Body;Body;Body
cg02567958	0	1	0	0	0	0	0	0	0	0	1	0	1	chr22	37962818	chr22:37962481-37962819	Island	CDC42EP1	Body
cg02642822	0	1	0	0	0	0	0	0	0	0	1	0	1	chr17	46666926	chr17:46669434-46669811	N_Shelf	LOC404266;LOC404266	TSS1500;TSS1500
cg03098721	0	1	0	0	0	0	0	0	0	0	1	0	1	chr1	84464084	chr1:84464223-84465232	N_Shore	TTLL7	5'UTR
cg03108070	0	1	0	0	0	0	0	0	0	0	1	0	1	chr6	33245490	chr6:33244677-33245554	Island	B3GALT4	1stExon
cg03281561	0	1	0	0	0	0	0	0	0	0	1	0	1	chr3	159942181	chr3:159942916-159944431	N_Shore	LOC401097	TSS1500
cg03337084	0	1	0	0	0	0	0	0	0	0	1	0	1	chr6	31646061	chr6:31649081-31649373	N_Shelf	LY6G5C	Body
cg03507326	0	1	0	0	0	0	0	0	0	0	1	0	1	chr16	2801952	chr16:2801913-2803409	Island	LOC100128788;SRRM2	Body;TSS1500
cg03710860	0	1	0	0	0	0	0	0	0	0	1	0	1	chr20	62592735	chr20:62593793-62594966	N_Shore	ZNF512B	Body
cg03729251	0	1	0	0	0	0	0	0	0	0	1	0	1	chr4	151501035	chr4:151500763-151501299	Island	LRBA	Body
cg03773820	0	1	0	0	0	0	0	0	0	0	1	0	1	chr8	6264959	chr8:6263582-6264293	S_Shore	MCPH1	Body
cg03963689	0	1	0	0	0	0	0	0	0	0	1	0	1	chr17	17739407	chr17:17739511-17740525	N_Shore	SREBF1;SREBF1	Body;Body
cg04347477	0	1	0	0	0	0	0	0	0	0	1	0	1	chr12	125002007	chr12:125002006-125002433	Island	NCOR2;NCOR2	5'UTR;5'UTR
cg04685228	0	1	0	0	0	0	0	0	0	0	1	0	1	chr5	172462626		OpenSea
cg05053327	0	1	0	0	0	0	0	0	0	0	1	0	1	chr17	40837383	chr17:40837022-40837525	Island	CNTNAP1	Body
cg05544807	0	1	0	0	0	0	0	0	0	0	1	0	1	chr2	25475916	chr2:25475706-25475928	Island	DNMT3A;DNMT3A;DNMT3A	Body;TSS1500;Body
cg05877497	0	1	0	0	0	0	0	0	0	0	1	0	1	chr2	66667946		OpenSea	MEIS1	Body
cg06753281	0	1	0	0	0	0	0	0	0	0	1	0	1	chr1	6086652	chr1:6086244-6086494	S_Shore	KCNAB2;KCNAB2	5'UTR;5'UTR
cg06897661	0	1	0	0	0	0	0	0	0	0	1	0	1	chr16	50322074		OpenSea	ADCY7;ADCY7	5'UTR;1stExon
cg07106169	0	1	0	0	0	0	0	0	0	0	1	0	1	chr2	95740362	chr2:95742594-95742918	N_Shelf
cg07676709	0	1	0	0	0	0	0	0	0	0	1	0	1	chr17	46673442	chr17:46673532-46674181	N_Shore	LOC404266;LOC404266;LOC404266;LOC404266;HOXB6;LOC404266	Body;Body;Body;Body;3'UTR;Body
cg07738730	0	1	0	0	0	0	0	0	0	0	1	0	1	chr17	47077165	chr17:47072820-47076042	S_Shore	IGF2BP1;IGF2BP1	Body;Body
cg07749613	0	1	0	0	0	0	0	0	0	0	1	0	1	chr2	97073539		OpenSea
cg07788865	0	1	0	0	0	0	0	0	0	0	1	0	1	chr10	30101042		OpenSea
cg07835443	0	1	0	0	0	0	0	0	0	0	1	0	1	chr16	89734986	chr16:89734985-89735189	Island	C16orf55	Body
cg08326019	0	1	0	0	0	0	0	0	0	0	1	0	1	chr19	11472261	chr19:11471905-11472299	Island	LPPR2;LPPR2	Body;Body
cg08620426	0	1	0	0	0	0	0	0	0	0	1	0	1	chr16	29607030	chr16:29605964-29606945	S_Shore
cg08943494	0	1	0	0	0	0	0	0	0	0	1	0	1	chr11	36422615		OpenSea	PRR5L;PRR5L;PRR5L;PRR5L;PRR5L	5'UTR;5'UTR;1stExon;5'UTR;Body
cg08965235	0	1	0	0	0	1	0	0	0	0	2	0	2	chr11	65325158	chr11:65325081-65326209	Island	LTBP3;LTBP3;LTBP3;LTBP3	1stExon;1stExon;1stExon;5'UTR
cg09447786	0	1	0	0	0	0	0	0	0	0	1	0	1	chr4	1594089	chr4:1595293-1595539	N_Shore
cg10107671	0	1	0	0	0	0	0	0	0	0	1	0	1	chr19	647289	chr19:645890-648623	Island
cg10308785	0	1	0	0	0	0	0	0	0	0	1	0	1	chr17	46673625	chr17:46673532-46674181	Island	LOC404266;LOC404266;LOC404266;LOC404266;HOXB6;LOC404266	Body;Body;Body;Body;3'UTR;Body
cg11124260	0	1	0	0	0	0	0	0	0	0	1	0	1	chr10	79709078		OpenSea
cg11294761	0	1	0	0	0	0	0	0	0	0	1	0	1	chr17	80275530	chr17:80277118-80277833	N_Shore	CD7	TSS200
cg11864574	0	1	0	0	0	0	0	0	0	0	1	0	1	chr10	22635028	chr10:22634000-22634862	S_Shore	SPAG6;SPAG6	Body;Body
cg12564453	0	1	0	0	0	0	0	0	0	0	1	0	1	chr16	56995840		OpenSea	CETP;CETP	5'UTR;1stExon
cg12880227	0	1	0	0	0	0	0	0	0	0	1	0	1	chr20	52208868	chr20:52209590-52211360	N_Shore
cg12999267	0	1	0	0	0	0	0	0	0	0	1	0	1	chr12	94376970		OpenSea
cg13036381	0	1	0	0	0	0	0	0	0	0	1	0	1	chr3	159942495	chr3:159942916-159944431	N_Shore	LOC401097	TSS1500
cg13066703	0	1	0	0	0	0	0	0	0	0	1	0	1	chr1	211526705		OpenSea	TRAF5;TRAF5;TRAF5	Body;Body;Body
cg13433246	0	1	0	0	0	0	0	0	0	0	1	0	1	chr10	22568074		OpenSea
cg13641317	0	1	0	0	0	0	0	0	0	0	1	0	1	chr3	127255552		OpenSea
cg13733403	0	1	0	0	0	0	0	0	0	0	1	0	1	chr19	6528291	chr19:6530826-6531552	N_Shelf
cg13959344	0	1	0	0	0	0	0	0	0	0	1	0	1	chr6	32901642		OpenSea
cg13982823	0	1	0	0	0	0	0	0	0	0	1	0	1	chr13	31040574		OpenSea	HMGB1	TSS1500
cg14276580	0	1	0	0	0	0	0	0	0	0	1	0	1	chr13	40527020		OpenSea
cg14427590	0	1	0	0	0	0	0	0	0	0	1	0	1	chr17	60695089		OpenSea
cg15035133	0	1	0	0	0	0	0	0	0	0	1	0	1	chr22	37962637	chr22:37962481-37962819	Island	CDC42EP1	Body
cg15131146	0	1	0	0	0	0	0	0	0	0	1	0	1	chr1	26101755	chr1:26097904-26098107	S_Shelf	MAN1C1	Body
cg15165154	0	1	0	0	0	0	0	0	0	0	1	0	1	chr5	139041014	chr5:139040819-139041028	Island	CXXC5	5'UTR
cg15626350	0	1	0	0	0	0	0	0	0	0	1	0	1	chr6	152130207	chr6:152128822-152129771	S_Shore	ESR1;ESR1;ESR1;ESR1	Body;Body;Body;Body
cg15908709	0	1	0	0	0	0	0	0	0	0	1	0	1	chr17	46676215	chr17:46675044-46675589	S_Shore	LOC404266;LOC404266;LOC404266;LOC404266;HOXB6;LOC404266	Body;Body;Body;Body;5'UTR;Body
cg16187883	0	1	0	0	0	0	0	0	0	0	1	0	1	chr14	76448191	chr14:76448623-76449389	N_Shore	TGFB3	TSS200
cg16348385	0	1	0	0	0	0	0	0	0	0	1	0	1	chr16	30106822	chr16:30107511-30107875	N_Shore	YPEL3;YPEL3;YPEL3	1stExon;5'UTR;5'UTR
cg17022232	0	1	0	0	0	0	0	0	0	0	1	0	1	chr6	32908239		OpenSea	HLA-DMB	Body
cg18183624	0	1	0	0	0	0	0	0	0	0	1	0	1	chr17	47076904	chr17:47072820-47076042	S_Shore	IGF2BP1;IGF2BP1	Body;Body
cg18217136	0	1	0	0	0	0	0	0	0	0	1	0	1	chr20	36157651	chr20:36156022-36156669	S_Shore	BLCAP;BLCAP	TSS1500;TSS1500
cg18954401	0	1	0	0	0	0	0	0	0	0	1	0	1	chr4	81124767	chr4:81124468-81124845	Island	PRDM8;PRDM8	3'UTR;3'UTR
cg19057830	0	1	0	0	0	0	0	0	0	0	1	0	1	chr10	77165673	chr10:77155128-77169600	Island	C10orf41;C10orf41	Body;Body
cg19439123	0	1	0	0	0	0	0	0	0	0	1	0	1	chr17	17687621	chr17:17685016-17687240	S_Shore	RAI1	5'UTR
cg19875532	0	1	0	0	0	0	0	0	0	0	1	0	1	chr10	135052004	chr10:135048797-135052077	Island	VENTX	Body
cg20301308	0	1	0	0	0	0	0	0	0	0	1	0	1	chr1	65534742	chr1:65532161-65533212	S_Shore
cg20303561	0	1	0	0	0	0	0	0	0	0	1	0	1	chr14	91881497	chr14:91883361-91883566	N_Shore	CCDC88C	Body
cg20377955	0	1	0	0	0	0	0	0	0	0	1	0	1	chr7	20827825	chr7:20830567-20830817	N_Shelf	SP8;SP8	TSS1500;TSS1500
cg20816447	0	1	0	0	0	0	0	0	0	0	1	0	1	chr4	15480781		OpenSea	CC2D2A;CC2D2A;CC2D2A	Body;Body;Body
cg21081878	0	1	0	0	0	0	0	0	0	0	1	0	1	chr21	38334730	chr21:38338384-38338904	N_Shelf	HLCS	5'UTR
cg21143441	0	1	0	0	0	0	0	0	0	0	1	0	1	chr17	8124011	chr17:8124704-8125188	N_Shore	C17orf44	Body
cg21155834	0	1	0	0	0	0	0	0	0	0	1	0	1	chr2	149282209		OpenSea
cg21221899	0	1	0	0	0	0	0	0	0	0	1	0	1	chr5	72921439	chr5:72921593-72922527	N_Shore	RGNEF	TSS1500
cg21707172	0	1	0	0	0	0	0	0	0	0	1	0	1	chr6	155537944	chr6:155539975-155540193	N_Shelf	TIAM2;TIAM2	Body;TSS200
cg21878650	0	1	0	0	0	0	0	0	0	0	1	0	1	chr5	64558623		OpenSea	ADAMTS6	Body
cg22761205	0	1	0	0	0	0	0	0	0	0	1	0	1	chr11	457256	chr11:459088-459345	N_Shore	PTDSS2	Body
cg22796593	0	1	0	0	0	0	0	0	0	0	1	0	1	chr10	105836777		OpenSea	COL17A1	Body
cg22797644	0	1	0	0	0	0	0	0	0	0	1	0	1	chr6	34206491	chr6:34202567-34206193	S_Shore	HMGA1;HMGA1;HMGA1;HMGA1;HMGA1;HMGA1	5'UTR;5'UTR;5'UTR;5'UTR;5'UTR;TSS200
cg23051248	0	1	0	0	0	0	0	0	0	0	1	0	1	chr8	1133105	chr8:1132761-1132983	S_Shore
cg23346945	0	1	0	0	0	0	0	0	0	0	1	0	1	chr5	125671946		OpenSea
cg23403099	0	1	0	0	0	0	0	0	0	0	1	0	1	chr17	32942254		OpenSea	TMEM132E	Body
cg23457357	0	1	0	0	0	0	0	0	0	0	1	0	1	chr6	31148748	chr6:31148369-31148577	S_Shore
cg24041556	0	1	0	0	0	0	0	0	0	0	1	0	1	chr19	10736059	chr19:10735999-10736396	Island	SLC44A2;SLC44A2	TSS200;Body
cg24087613	0	1	0	0	0	0	0	0	0	0	1	0	1	chr4	129112470		OpenSea	LARP1B	Body
cg24366564	0	1	0	0	0	0	0	0	0	0	1	0	1	chr17	2843149		OpenSea	RAP1GAP2;RAP1GAP2	Body;Body
cg25150953	0	1	0	0	0	0	0	0	0	0	1	0	1	chr4	41540229		OpenSea	LIMCH1;LIMCH1;LIMCH1	Body;Body;Body
cg25531857	0	1	0	0	0	0	0	0	0	0	1	0	1	chr20	47897451	chr20:47894197-47895199	S_Shelf	C20orf199;C20orf199;C20orf199	Body;Body;Body
cg25639749	0	1	0	0	0	0	0	0	0	0	1	0	1	chr17	80067101		OpenSea	CCDC57	Body
cg26077811	0	1	0	0	0	0	0	0	0	0	1	0	1	chr11	119232263	chr11:119234480-119235214	N_Shelf	USP2;USP2	Body;Body
cg26092675	0	1	0	0	0	0	0	0	0	0	1	0	1	chr6	26225258	chr6:26225386-26225790	N_Shore	HIST1H3E	TSS200
cg00009871	0	0	1	0	0	0	0	0	0	0	1	0	1	chr13	103532260		OpenSea	LOC121952	TSS200
cg00035630	0	0	1	0	0	0	0	0	0	0	1	0	1	chr11	33036664	chr11:33037206-33037917	N_Shore	DEPDC7;DEPDC7	TSS1500;TSS1500
cg00056066	0	0	1	0	0	0	0	0	0	0	1	0	1	chr10	25010738	chr10:25011963-25013816	N_Shore	ARHGAP21	Body
cg00057476	0	0	1	0	0	0	0	0	0	0	1	0	1	chr22	29708246	chr22:29709281-29712013	N_Shore	GAS2L1;GAS2L1;GAS2L1	3'UTR;Body;Body
cg00063979	0	0	1	0	0	0	0	0	0	0	1	0	1	chr5	139075286	chr5:139076542-139077179	N_Shore
cg00073090	0	0	1	0	0	0	0	0	0	0	1	0	1	chr19	1265879	chr19:1265854-1269943	Island
cg00091483	0	0	1	0	0	0	0	0	0	0	1	0	1	chr12	118574757	chr12:118573730-118574731	S_Shore	PEBP1	Body
cg00173659	0	0	1	0	0	0	0	0	0	0	1	0	1	chr7	156871088	chr7:156871054-156871297	Island
cg00192031	0	0	1	0	0	0	0	0	0	0	1	0	1	chr7	47620790	chr7:47621112-47621727	N_Shore
cg00239899	0	0	1	0	0	0	0	0	0	0	1	0	1	chr10	131566729		OpenSea
cg00307685	0	0	1	1	0	0	0	0	0	0	2	0	2	chr1	92415524	chr1:92414718-92414986	S_Shore	BRDT	5'UTR
cg00398130	0	0	1	0	0	0	0	0	0	0	1	0	1	chr8	80525764	chr8:80523975-80525765	Island	STMN2	Body
cg00400547	0	0	1	0	0	0	0	0	0	0	1	0	1	chr16	4242906		OpenSea	SRL	Body
cg00419702	0	0	1	0	0	0	0	0	0	0	1	0	1	chr22	38485294	chr22:38484615-38485721	Island	BAIAP2L2	Body
cg00466827	0	0	1	0	0	0	0	0	0	0	1	0	1	chr20	57465691	chr20:57463652-57467739	Island	GNAS;GNAS;GNAS;GNAS;GNAS;GNAS;GNAS;GNAS	3'UTR;TSS1500;TSS1500;Body;TSS1500;3'UTR;TSS1500;Body
cg00469856	0	0	1	0	0	0	0	0	0	0	1	0	1	chr2	71017557	chr2:71017028-71017976	Island	FIGLA	1stExon
cg00501482	0	0	1	0	0	0	0	0	0	0	1	0	1	chr6	33153052		OpenSea	COL11A2;COL11A2;COL11A2	Body;Body;Body
cg00521434	0	0	1	0	0	0	0	0	0	0	1	0	1	chr1	110081965		OpenSea	GPR61	TSS1500
cg00595223	0	0	1	0	0	0	0	0	0	0	1	0	1	chr10	133879183	chr10:133879005-133879255	Island
cg00639010	0	0	1	0	0	0	0	0	0	0	1	0	1	chr7	553693	chr7:556611-562845	N_Shelf	PDGFA;PDGFA	Body;Body
cg00674365	0	0	1	0	0	0	0	0	0	0	1	0	1	chr19	57019069	chr19:57018743-57019506	Island	ZNF471	TSS200
cg00675037	0	0	1	0	0	0	0	0	0	0	1	0	1	chr8	55382194	chr8:55382639-55383189	N_Shore
cg00705661	0	0	1	0	0	0	0	0	0	0	1	0	1	chr14	93706609		OpenSea	BTBD7	3'UTR
cg00721170	0	0	1	0	0	0	0	0	0	0	1	0	1	chr4	74864239	chr4:74864113-74864329	Island	CXCL5	1stExon
cg00766497	0	0	1	0	0	0	0	0	0	0	1	0	1	chr7	2148973		OpenSea	MAD1L1;MAD1L1;MAD1L1	Body;Body;Body
cg00896578	0	0	1	0	0	0	0	0	0	0	1	0	1	chr14	38083827	chr14:38080239-38080678	S_Shelf
cg01075918	0	0	1	0	0	0	0	0	0	0	1	0	1	chr18	9912834	chr18:9913464-9915164	N_Shore	VAPA;VAPA	TSS1500;TSS1500
cg01093285	0	0	1	0	0	0	0	0	0	0	1	0	1	chr7	157436506	chr7:157440024-157442721	N_Shelf	PTPRN2;PTPRN2;PTPRN2	Body;Body;Body
cg01118711	0	0	1	0	0	0	0	0	0	0	1	0	1	chr7	70156755	chr7:70158760-70160687	N_Shelf	AUTS2;AUTS2	Body;Body
cg01152073	0	0	1	0	0	0	0	0	0	0	1	0	1	chr5	179246575	chr5:179247784-179248711	N_Shore	SQSTM1;SQSTM1;SQSTM1	5'UTR;5'UTR;TSS1500
cg01224366	0	0	1	0	0	0	0	0	0	0	1	0	1	chr21	45148694	chr21:45148454-45149262	Island	PDXK	Body
cg01233392	0	0	1	0	0	0	0	0	0	0	1	0	1	chr1	85665444	chr1:85665818-85667650	N_Shore	SYDE2	Body
cg01272599	0	0	1	0	0	0	0	0	0	0	1	0	1	chr19	9879855	chr19:9879152-9879736	S_Shore	ZNF846	TSS1500
cg01284448	0	0	1	0	0	0	0	0	0	0	1	0	1	chr14	76114486		OpenSea	FLVCR2	3'UTR
cg01285706	0	0	1	0	0	0	0	0	0	0	1	0	1	chr4	81953041	chr4:81951941-81952808	S_Shore	BMP3	Body
cg01340347	0	0	1	0	0	0	0	0	0	0	1	0	1	chr5	173415630	chr5:173415924-173416586	N_Shore	C5orf47	TSS1500
cg01376763	0	0	1	0	0	0	0	0	0	0	1	0	1	chr16	81925132		OpenSea	PLCG2	Body
cg01427957	0	0	1	0	0	0	0	0	0	0	1	0	1	chr1	151689979		OpenSea	TNRC4	TSS1500
cg01471196	0	0	1	0	0	0	0	0	0	0	1	0	1	chr20	45142065	chr20:45142000-45142337	Island	ZNF334;ZNF334;ZNF334;ZNF334	5'UTR;1stExon;5'UTR;1stExon
cg01508380	0	0	1	0	0	0	0	0	0	0	1	0	1	chr14	23305585	chr14:23305893-23307013	N_Shore	MMP14	TSS1500
cg01509843	0	0	1	0	0	0	0	0	0	0	1	0	1	chr8	143695822	chr8:143694430-143696166	Island	ARC;ARC	5'UTR;1stExon
cg01516372	0	0	1	0	0	0	0	0	0	0	1	0	1	chr1	87617972	chr1:87617692-87617986	Island	LOC339524	Body
cg01542644	0	0	1	0	0	0	0	0	0	0	1	0	1	chr6	26458326	chr6:26458310-26458534	Island	BTN2A1;BTN2A1;BTN2A1;BTN2A1	5'UTR;1stExon;1stExon;5'UTR
cg01550716	0	0	1	0	0	0	0	0	0	0	1	0	1	chr1	243646318	chr1:243646394-243646888	N_Shore	SDCCAG8	Body
cg01589860	0	0	1	0	0	0	0	0	0	0	1	0	1	chr11	72433836	chr11:72437676-72438005	N_Shelf	ARAP1;ARAP1;ARAP1	Body;TSS1500;TSS1500
cg01597604	0	0	1	0	0	0	0	0	0	0	1	0	1	chr19	56037800	chr19:56041123-56041791	N_Shelf
cg01709677	0	0	1	0	0	0	0	0	0	0	1	0	1	chr2	6421862		OpenSea
cg01718116	0	0	1	0	0	0	0	0	0	0	1	0	1	chr2	115919829	chr2:115918737-115920765	Island	DPP10;DPP10	Body;1stExon
cg01766908	0	0	1	0	0	0	0	0	0	0	1	0	1	chr16	78080193	chr16:78079752-78080166	S_Shore
cg01825213	0	0	1	0	0	0	0	0	0	0	1	0	1	chr9	98979965	chr9:98980493-98980759	N_Shore
cg01904393	0	0	1	0	0	0	0	0	0	0	1	0	1	chr12	51815083	chr12:51818460-51819166	N_Shelf
cg01958723	0	0	1	0	0	0	0	0	0	0	1	0	1	chr20	34893781	chr20:34893891-34895214	N_Shore
cg01960128	0	0	1	0	0	0	0	0	0	0	1	0	1	chr16	85730777		OpenSea
cg02012338	0	0	1	0	0	0	0	0	0	0	1	0	1	chr4	187126139		OpenSea	CYP4V2	Body
cg02020969	0	0	1	0	0	0	0	0	0	0	1	0	1	chr19	2484938	chr19:2488287-2488570	N_Shelf
cg02057688	0	0	1	0	0	0	0	0	0	0	1	0	1	chr6	2697758		OpenSea	MYLK4	Body
cg02069715	0	0	1	0	0	0	0	0	0	0	1	0	1	chr15	27215962	chr15:27215951-27216856	Island	GABRG3	TSS1500
cg02248037	0	0	1	0	0	0	0	0	0	0	1	0	1	chr6	31465876	chr6:31465460-31466188	Island	MICB;MICB	5'UTR;1stExon
cg02292263	0	0	1	0	0	0	0	0	0	0	1	0	1	chr2	43634192		OpenSea	THADA;THADA	Body;Body
cg02313836	0	0	1	0	0	0	0	0	0	0	1	0	1	chr11	75382581	chr11:75378416-75379882	S_Shelf
cg02357404	0	0	1	0	0	0	0	0	0	0	1	0	1	chr4	41700716		OpenSea	LIMCH1;LIMCH1;LIMCH1;LIMCH1;LIMCH1	3'UTR;3'UTR;3'UTR;3'UTR;3'UTR
cg02388882	0	0	1	0	0	0	0	0	0	0	1	0	1	chr10	88731631	chr10:88730554-88731632	Island	AGAP11	5'UTR
cg02399571	0	0	1	0	0	0	0	0	0	0	1	0	1	chr17	7118430	chr17:7117596-7118085	S_Shore	DLG4;DLG4	Body;Body
cg02461114	0	0	1	0	0	0	0	0	0	0	1	0	1	chr20	61560373	chr20:61560433-61560954	N_Shore	DIDO1;DIDO1;DIDO1	5'UTR;5'UTR;5'UTR
cg02492818	0	0	1	0	0	0	0	0	0	0	1	0	1	chr7	1493153	chr7:1491773-1491975	S_Shore	MICALL2	Body
cg02561726	0	0	1	0	0	0	0	0	0	0	1	0	1	chr2	183943938		OpenSea	DUSP19;DUSP19	Body;Body
cg02603128	0	0	1	0	0	0	0	0	0	0	1	0	1	chr9	86152926	chr9:86152353-86153777	Island	FRMD3	Body
cg02609848	0	0	1	0	0	0	0	0	0	0	1	0	1	chr10	1780184	chr10:1778784-1780018	S_Shore	ADARB2	TSS1500
cg02634272	0	0	1	0	0	0	0	0	0	0	1	0	1	chr16	71459870	chr16:71459781-71460338	Island
cg02657611	0	0	1	0	0	0	0	0	0	0	1	0	1	chr1	45814632		OpenSea	TESK2	Body
cg02730055	0	0	1	0	0	0	0	0	0	0	1	0	1	chr16	1600926	chr16:1598952-1599157	S_Shore	IFT140;TMEM204	Body;Body
cg02737268	0	0	1	0	0	0	0	0	0	0	1	0	1	chr20	3780182	chr20:3776198-3776419	S_Shelf	CDC25B;CDC25B;CDC25B	Body;Body;Body
cg02784694	0	0	1	0	0	0	0	0	0	0	1	0	1	chr5	172710685	chr5:172710765-172711062	N_Shore
cg02884820	0	0	1	0	0	0	0	0	0	0	1	0	1	chr17	722837		OpenSea	NXN	Body
cg02935272	0	0	1	0	0	0	0	0	0	0	1	0	1	chr18	3067385	chr18:3067297-3067533	Island	MYOM1;MYOM1	Body;Body
cg03020916	0	0	1	0	0	0	0	0	0	0	1	0	1	chr16	897192	chr16:898972-899173	N_Shore
cg03079497	0	0	1	0	0	0	0	0	0	0	1	0	1	chr17	1390554	chr17:1390456-1390786	Island	MYO1C;MYO1C	5'UTR;Body
cg03141090	0	0	1	0	0	0	0	0	0	0	1	0	1	chr10	127262277		OpenSea	LOC100169752	TSS1500
cg03213833	0	0	1	0	0	0	0	0	0	0	1	0	1	chr10	1551288		OpenSea	ADARB2	Body
cg03261929	0	0	1	0	0	0	0	0	0	0	1	0	1	chr13	79168211	chr13:79170114-79171231	N_Shore
cg03307911	0	0	1	0	0	0	0	0	0	0	1	0	1	chr20	52790601	chr20:52789252-52790986	Island	CYP24A1;CYP24A1	TSS200;TSS200
cg03352106	0	0	1	0	0	0	0	0	0	0	1	0	1	chr12	21926476		OpenSea	KCNJ8	Body
cg03361973	0	0	1	0	0	0	0	0	0	0	1	0	1	chr15	48028752		OpenSea	SEMA6D;SEMA6D;SEMA6D;SEMA6D;SEMA6D;SEMA6D	5'UTR;5'UTR;5'UTR;5'UTR;5'UTR;5'UTR
cg03441945	0	0	1	0	0	0	0	0	0	0	1	0	1	chr16	8862653		OpenSea	ABAT;ABAT;ABAT	Body;Body;Body
cg03543893	0	0	1	0	0	0	0	0	0	0	1	0	1	chr20	21080692	chr20:21080929-21082824	N_Shore
cg03577655	0	0	1	0	0	0	0	0	0	0	1	0	1	chr7	49815365	chr7:49813008-49815752	Island	VWC2	Body
cg03655174	0	0	1	0	0	0	0	0	0	0	1	0	1	chr8	30505290		OpenSea	GTF2E2	Body
cg03730703	0	0	1	0	0	0	0	0	0	0	1	0	1	chr1	160173841	chr1:160175132-160175702	N_Shore	PEA15	TSS1500
cg03732020	0	0	1	0	0	0	0	0	0	0	1	0	1	chr11	47282968		OpenSea	NR1H3;NR1H3;NR1H3	Body;Body;Body
cg03749198	0	0	1	0	0	0	0	0	0	0	1	0	1	chr19	51979766		OpenSea	CEACAM18	TSS200
cg03753454	0	0	1	0	0	0	0	0	0	0	1	0	1	chr16	70787597		OpenSea	VAC14	Body
cg03836586	0	0	1	0	0	0	0	0	0	0	1	0	1	chr7	8477597	chr7:8473139-8475199	S_Shelf	NXPH1	Body
cg03867465	0	0	1	0	0	0	0	0	0	0	1	0	1	chr4	183062301	chr4:183062278-183062481	Island	MGC45800	Body
cg03880841	0	0	1	0	0	0	0	0	0	0	1	0	1	chr11	568178	chr11:567938-569461	Island	MIR210	Body
cg03946955	0	0	1	0	0	0	0	0	0	0	1	0	1	chr1	156096301		OpenSea	LMNA;LMNA;LMNA	Body;Body;Body
cg03979241	0	0	1	0	0	0	0	0	0	0	1	0	1	chr8	21916824	chr8:21914275-21914525	S_Shelf	EPB49;EPB49;EPB49;EPB49;EPB49;EPB49;EPB49;EPB49	1stExon;5'UTR;1stExon;5'UTR;5'UTR;5'UTR;5'UTR;5'UTR
cg03991547	0	0	1	0	0	0	0	0	0	0	1	0	1	chr13	112815119	chr13:112817816-112818939	N_Shelf
cg04011474	0	0	1	0	0	0	0	0	0	0	1	0	1	chr2	28904455		OpenSea
cg04012797	0	0	1	0	0	0	0	0	0	0	1	0	1	chr12	116922317		OpenSea
cg04016621	0	0	1	0	0	0	0	0	0	0	1	0	1	chr3	141495947	chr3:141497158-141497492	N_Shore	GRK7	TSS1500
cg04017672	0	0	1	0	0	0	0	0	0	0	1	0	1	chr1	182359056	chr1:182359697-182361563	N_Shore	GLUL;GLUL;GLUL	5'UTR;5'UTR;5'UTR
cg04046945	0	0	1	0	0	0	0	0	0	0	1	0	1	chr2	239982634		OpenSea	HDAC4	Body
cg04103761	0	0	1	0	0	0	0	0	0	0	1	0	1	chr1	26735606	chr1:26737246-26738148	N_Shore
cg04110105	0	0	1	0	0	0	0	0	0	0	1	0	1	chr3	46395356		OpenSea	CCR2;CCR2;CCR2;CCR2	5'UTR;1stExon;1stExon;5'UTR
cg04139849	0	0	1	0	0	0	0	0	0	0	1	0	1	chr14	69951781	chr14:69950459-69951916	Island	FLJ44817	1stExon
cg04184716	0	0	1	0	0	0	0	0	0	0	1	0	1	chr14	75084887		OpenSea
cg04191989	0	0	1	0	0	0	0	0	0	0	1	0	1	chr7	630914	chr7:631836-632135	N_Shore	PRKAR1B;PRKAR1B;PRKAR1B;PRKAR1B;PRKAR1B;PRKAR1B	Body;Body;Body;Body;Body;Body
cg04246521	0	0	1	0	0	0	0	0	0	0	1	0	1	chr13	96086275	chr13:96086047-96086276	Island	CLDN10;CLDN10	Body;1stExon
cg04258219	0	0	1	0	0	0	0	0	0	0	1	0	1	chr7	155142415	chr7:155142688-155143467	N_Shore
cg04411052	0	0	1	0	0	0	0	0	0	0	1	0	1	chr14	72219061		OpenSea
cg04431946	0	0	1	0	0	0	0	0	0	0	1	0	1	chr2	47797569	chr2:47796923-47799166	Island	KCNK12	TSS200
cg04435320	0	0	1	0	0	0	0	0	0	0	1	0	1	chr11	33083021		OpenSea	TCP11L1;TCP11L1	Body;Body
cg04474049	0	0	1	0	0	0	0	0	0	0	1	0	1	chr7	116164533	chr7:116164703-116166735	N_Shore	CAV1	TSS1500
cg04501188	0	0	1	0	0	0	0	0	0	0	1	0	1	chr1	47904171	chr1:47902793-47905518	Island	FOXD2	1stExon
cg04576672	0	0	1	0	0	0	0	0	0	0	1	0	1	chr12	54422239	chr12:54423427-54423712	N_Shore	HOXC4;HOXC5;HOXC6;HOXC6;HOXC6	5'UTR;Body;5'UTR;1stExon;5'UTR
cg04671541	0	0	1	0	0	0	0	0	0	0	1	0	1	chr3	111717682		OpenSea	TAGLN3;TAGLN3;TAGLN3;TAGLN3;TAGLN3	1stExon;5'UTR;TSS1500;1stExon;5'UTR
cg04702354	0	0	1	0	0	0	0	0	0	0	1	0	1	chr6	151410066	chr6:151412003-151412339	N_Shore	MTHFD1L	Body
cg04706327	0	0	1	0	0	0	0	0	0	0	1	0	1	chr2	54557495	chr2:54557630-54558039	N_Shore	C2orf73	TSS1500
cg04721719	0	0	1	0	0	0	0	0	0	0	1	0	1	chr20	3992787	chr20:3995573-3996405	N_Shelf	RNF24;RNF24;RNF24	5'UTR;5'UTR;5'UTR
cg04741211	0	0	1	0	0	0	0	0	0	0	1	0	1	chr2	42399049	chr2:42396301-42396933	S_Shelf	EML4;EML4	Body;Body
cg04771206	0	0	1	0	0	0	0	0	0	0	1	0	1	chr2	86331859	chr2:86332659-86333650	N_Shore	POLR1A;PTCD3	Body;TSS1500
cg04961189	0	0	1	0	0	0	0	0	0	0	1	0	1	chr17	26121059	chr17:26120369-26120944	S_Shore	NOS2	Body
cg04973802	0	0	1	0	0	0	0	0	0	0	1	0	1	chr16	6696189		OpenSea	A2BP1;A2BP1	5'UTR;5'UTR
cg05054910	0	0	1	0	0	0	0	0	0	0	1	0	1	chr14	101826652		OpenSea
cg05169312	0	0	1	0	0	0	0	0	0	0	1	0	1	chr5	154316775	chr5:154317459-154317930	N_Shore	GEMIN5	Body
cg05198297	0	0	1	0	0	0	0	0	0	0	1	0	1	chr4	647751	chr4:647193-647449	S_Shore	PDE6B;PDE6B;PDE6B	5'UTR;Body;Body
cg05228717	0	0	1	0	0	0	0	0	0	0	1	0	1	chr12	132863109	chr12:132862586-132862956	S_Shore	GALNT9	Body
cg05256179	0	0	1	0	0	0	0	0	0	0	1	0	1	chr6	31658176		OpenSea	BAT5	Body
cg05304393	0	0	1	0	0	0	0	0	0	0	1	0	1	chr16	1545405	chr16:1543098-1544426	S_Shore	TELO2	Body
cg05308656	0	0	1	0	0	0	0	0	0	0	1	0	1	chr2	235406291	chr2:235404502-235406541	Island	ARL4C	TSS1500
cg05321252	0	0	1	0	0	0	0	0	0	0	1	0	1	chr11	1673899	chr11:1673834-1674224	Island	HCCA2	Body
cg05340495	0	0	1	0	0	0	0	0	0	0	1	0	1	chr14	52327368		OpenSea	GNG2;GNG2	1stExon;5'UTR
cg05345286	0	0	1	0	0	0	0	0	0	0	1	0	1	chr6	41606641	chr6:41604583-41606663	Island	MDFI	Body
cg05355436	0	0	1	0	0	0	0	0	0	0	1	0	1	chr10	63520873		OpenSea	C10orf107	Body
cg05373339	0	0	1	0	0	0	0	0	0	0	1	0	1	chr22	31364302	chr22:31364564-31365575	N_Shore	TUG1;MORC2	TSS1500;TSS200
cg05404233	0	0	1	0	0	0	0	0	0	0	1	0	1	chr16	11490439		OpenSea
cg05498905	0	0	1	0	0	0	0	0	0	0	1	0	1	chr4	6955698		OpenSea	TBC1D14;TBC1D14	Body;Body
cg05529152	0	0	1	0	0	0	0	0	0	0	1	0	1	chr12	52414843	chr12:52417018-52417703	N_Shelf
cg05634630	0	0	1	0	0	0	0	0	0	0	1	0	1	chr12	99251017		OpenSea	ANKS1B;ANKS1B;ANKS1B	Body;Body;Body
cg05676377	0	0	1	0	0	0	0	0	0	0	1	0	1	chr6	26383673		OpenSea	BTN2A2;BTN2A2	5'UTR;5'UTR
cg05689413	0	0	1	0	0	0	0	0	0	0	1	0	1	chr6	41885417	chr6:41888868-41889563	N_Shelf	MED20	Body
cg05700079	0	0	1	0	0	0	0	0	0	0	1	0	1	chr3	147126961	chr3:147126988-147128999	N_Shore	ZIC1	TSS1500
cg05750598	0	0	1	0	0	0	0	0	0	0	1	0	1	chr1	9889746		OpenSea
cg05761882	0	0	1	0	0	0	0	0	0	0	1	0	1	chr1	223901187	chr1:223899990-223900823	S_Shore	CAPN2;CAPN2	Body;Body
cg05773312	0	0	1	0	0	0	0	0	0	0	1	0	1	chr16	810292		OpenSea	MSLN;MSLN	TSS1500;TSS1500
cg05862431	0	0	1	0	0	0	0	0	0	0	1	0	1	chr11	116644198	chr11:116643309-116643892	S_Shore	BUD13;BUD13	TSS1500;TSS1500
cg05875982	0	0	1	0	0	0	0	0	0	0	1	0	1	chr17	74537284	chr17:74533281-74534566	S_Shelf	PRCD	Body
cg05878887	0	0	1	0	0	0	0	0	0	0	1	0	1	chr3	99620389		OpenSea	C3orf26;FILIP1L;MIR548G;FILIP1L	Body;Body;Body;Body
cg05918355	0	0	1	0	0	0	0	0	0	0	1	0	1	chr5	54515640	chr5:54516267-54516919	N_Shore
cg05922384	0	0	1	0	0	0	0	0	0	0	1	0	1	chr1	196702931		OpenSea	CFH	Body
cg06042565	0	0	1	0	0	0	0	0	0	0	1	0	1	chr11	68564477		OpenSea	CPT1A;CPT1A	Body;Body
cg06191390	0	0	1	0	0	0	0	0	0	0	1	0	1	chr2	73299285	chr2:73297630-73299155	S_Shore	SFXN5	TSS1500
cg06292076	0	0	1	0	0	0	0	0	0	0	1	0	1	chr2	105464104	chr2:105459127-105461770	S_Shelf
cg06295928	0	0	1	0	0	0	0	0	0	0	1	0	1	chr7	4902015	chr7:4901336-4901753	S_Shore	PAPOLB;RADIL	TSS1500;Body
cg06479057	0	0	1	0	0	0	0	0	0	0	1	0	1	chr3	112358468		OpenSea	CCDC80;CCDC80	Body;Body
cg06488655	0	0	1	0	0	0	0	0	0	0	1	0	1	chr15	96903665	chr15:96903311-96903711	Island
cg06551595	0	0	1	0	0	0	0	0	0	0	1	0	1	chr18	44340177	chr18:44336183-44337110	S_Shelf
cg06566039	0	0	1	0	0	0	0	0	0	0	1	0	1	chr6	22569785	chr6:22569584-22570705	Island	HDGFL1;HDGFL1	5'UTR;1stExon
cg06622892	0	0	1	0	0	0	0	0	0	0	1	0	1	chr5	34667887		OpenSea	RAI14;RAI14;RAI14	5'UTR;5'UTR;5'UTR
cg06636938	0	0	1	0	0	0	0	0	0	0	1	0	1	chr4	7549108		OpenSea	SORCS2	Body
cg06683487	0	0	1	0	0	0	0	0	0	0	1	0	1	chr16	936480		OpenSea	LMF1	Body
cg06747745	0	0	1	0	0	0	0	0	0	0	1	0	1	chr11	120894801	chr11:120894689-120895082	Island	TBCEL;TBCEL	TSS200;TSS200
cg06754565	0	0	1	0	0	0	0	0	0	0	1	0	1	chr16	57023317	chr16:57023190-57023768	Island	NLRC5	TSS200
cg06848775	0	0	1	0	0	0	0	0	0	0	1	0	1	chr16	71674626		OpenSea	MARVELD3	Body
cg06960461	0	0	1	0	0	0	0	0	0	0	1	0	1	chr12	132950559		OpenSea
cg06963709	0	0	1	0	0	0	0	0	0	0	1	0	1	chr7	155150793		OpenSea
cg07003542	0	0	1	0	0	0	0	0	0	0	1	0	1	chr5	176056682	chr5:176056520-176057494	Island	SNCB;EIF4E1B;SNCB	5'UTR;TSS1500;5'UTR
cg07025505	0	0	1	0	0	0	0	0	0	0	1	0	1	chr4	185913488		OpenSea
cg07039180	0	0	1	0	0	0	0	0	0	0	1	0	1	chr7	49814435	chr7:49813008-49815752	Island	VWC2	5'UTR
cg07110488	0	0	1	0	0	0	0	0	0	0	1	0	1	chr15	67458079		OpenSea	SMAD3;SMAD3;SMAD3;SMAD3	Body;Body;TSS1500;Body
cg07152001	0	0	1	0	0	0	0	0	0	0	1	0	1	chr1	109794492	chr1:109791945-109792723	S_Shore	CELSR2	1stExon
cg07158434	0	0	1	0	0	0	0	0	0	0	1	0	1	chr2	232571157	chr2:232571137-232575833	Island
cg07159758	0	0	1	0	0	0	0	0	0	0	1	0	1	chr17	55474061		OpenSea	MSI2;MSI2	Body;Body
cg07191594	0	0	1	0	0	0	0	0	0	0	1	0	1	chr20	44650220	chr20:44651066-44651369	N_Shore	SLC12A5	TSS200
cg07256732	0	0	1	0	0	0	0	0	0	0	1	0	1	chr16	621771	chr16:619805-620195	S_Shore	PIGQ;PIGQ	5'UTR;5'UTR
cg07395354	0	0	1	0	0	0	0	0	0	0	1	0	1	chr7	15727127		OpenSea	MEOX2	TSS1500
cg07522913	0	0	1	0	0	0	0	0	0	0	1	0	1	chr7	27150403	chr7:27150030-27150418	Island	HOXA3;HOXA3;HOXA3	5'UTR;5'UTR;5'UTR
cg07591186	0	0	1	0	0	0	0	0	0	0	1	0	1	chr17	41178024	chr17:41176670-41176966	S_Shore	RND2	Body
cg07620573	0	0	1	0	0	0	0	0	0	0	1	0	1	chr3	192289293		OpenSea	FGF12	Body
cg07634706	0	0	1	0	0	0	0	0	0	0	1	0	1	chr16	57438524		OpenSea	CCL17	TSS200
cg07760622	0	0	1	0	0	0	0	0	0	0	1	0	1	chr10	117754806		OpenSea
cg07847030	0	0	1	0	0	0	0	0	0	0	1	0	1	chr2	85361959	chr2:85359956-85362593	Island	TCF7L1	Body
cg07900024	0	0	1	0	0	0	0	0	0	0	1	0	1	chr20	29896456		OpenSea	DEFB116	TSS200
cg07987148	0	0	1	0	0	0	0	0	0	0	1	0	1	chr20	45318890	chr20:45317691-45318458	S_Shore	TP53RK	TSS1500
cg08006309	0	0	1	0	0	0	0	0	0	0	1	0	1	chr16	1587810	chr16:1587683-1587899	Island	IFT140;TMEM204	Body;Body
cg08016257	0	0	1	0	0	0	0	0	0	0	1	0	1	chr7	134833166		OpenSea	TMEM140	5'UTR
cg08062469	0	0	1	0	0	0	0	0	0	0	1	0	1	chr17	26926627	chr17:26925742-26926512	S_Shore	SPAG5	TSS1500
cg08289409	0	0	1	0	0	0	0	0	0	0	1	0	1	chr19	58427935	chr19:58427621-58428054	Island	ZNF417;ZNF417	1stExon;5'UTR
cg08355702	0	0	1	0	0	0	0	0	0	0	1	0	1	chr2	207666274		OpenSea
cg08371391	0	0	1	0	0	0	0	0	0	0	1	0	1	chr20	19739935	chr20:19738039-19739773	S_Shore
cg08389497	0	0	1	0	0	0	0	0	0	0	1	0	1	chr10	73820491		OpenSea	SPOCK2	3'UTR
cg08395793	0	0	1	0	0	0	0	0	0	0	1	0	1	chr16	858205	chr16:857341-858025	S_Shore	PRR25	Body
cg08493294	0	0	1	0	0	0	0	0	0	0	1	0	1	chr2	25500416	chr2:25499763-25500429	Island	DNMT3A;DNMT3A	Body;Body
cg08581745	0	0	1	0	0	0	0	0	0	0	1	0	1	chr10	17050868		OpenSea	CUBN	Body
cg08680528	0	0	1	0	0	0	0	0	0	0	1	0	1	chr8	98083371		OpenSea	PGCP	Body
cg08815081	0	0	1	0	0	0	0	0	0	0	1	0	1	chr10	28035731	chr10:28030182-28035211	S_Shore	MKX	TSS1500
cg08885224	0	0	1	0	0	0	0	0	0	0	1	0	1	chr6	133561368	chr6:133562086-133563586	N_Shore	EYA4;EYA4;EYA4	TSS1500;TSS1500;TSS1500
cg08920210	0	0	1	0	0	0	0	0	0	0	1	0	1	chr10	101686811		OpenSea	DNMBP;NCRNA00093	Body;TSS200
cg08947894	0	0	1	0	0	0	0	0	0	0	1	0	1	chr1	155044345	chr1:155043412-155043922	S_Shore
cg08954353	0	0	1	0	0	0	0	0	0	0	1	0	1	chr8	22925656	chr8:22925655-22926912	Island	TNFRSF10B;TNFRSF10B;TNFRSF10B	Body;Body;Body
cg08978665	0	0	1	0	0	0	0	0	0	0	1	0	1	chr16	3115707		OpenSea	IL32;IL32;IL32;IL32;IL32;IL32;IL32;IL32;IL32	5'UTR;5'UTR;1stExon;TSS200;5'UTR;5'UTR;5'UTR;5'UTR;5'UTR
cg09015905	0	0	1	0	0	0	0	0	0	0	1	0	1	chr1	10692435		OpenSea
cg09154850	0	0	1	0	0	0	0	0	0	0	1	0	1	chr17	15372112		OpenSea	CDRT4	TSS1500
cg09163779	0	0	1	0	0	0	0	0	0	0	1	0	1	chr10	92631716		OpenSea	RPP30;RPP30;RPP30;RPP30	1stExon;5'UTR;5'UTR;1stExon
cg09253696	0	0	1	0	0	0	0	0	0	0	1	0	1	chr17	73873529	chr17:73873528-73874923	Island	TRIM47	Body
cg09338032	0	0	1	0	0	0	0	0	0	0	1	0	1	chr12	113916609	chr12:113916433-113916717	Island
cg09355771	0	0	1	0	0	0	0	0	0	0	1	0	1	chr2	177043147	chr2:177042751-177043444	Island
cg09364122	0	0	1	0	0	0	0	0	0	0	1	0	1	chr1	942198		OpenSea
cg09502069	0	0	1	0	0	0	0	0	0	0	1	0	1	chr1	224372558	chr1:224370585-224371755	S_Shore	DEGS1;DEGS1	Body;Body
cg09530108	0	0	1	0	0	0	0	0	0	0	1	0	1	chr2	36586710	chr2:36584500-36584982	S_Shore	CRIM1	Body
cg09566302	0	0	1	0	0	0	0	0	0	0	1	0	1	chr16	30964627	chr16:30968425-30969815	N_Shelf	ORAI3	Body
cg09567485	0	0	1	0	0	0	0	0	0	0	1	0	1	chr16	67203753	chr16:67204208-67204637	N_Shore	HSF4;HSF4	3'UTR;3'UTR
cg09597767	0	0	1	0	0	0	0	0	0	0	1	0	1	chr11	325915		OpenSea
cg09610987	0	0	1	0	0	0	0	0	0	0	1	0	1	chr3	49028278	chr3:49027116-49028356	Island	P4HTM;P4HTM	Body;Body
cg09692396	0	0	1	0	0	0	0	0	0	0	1	0	1	chr12	7023346	chr12:7023261-7024089	Island	LRRC23;ENO2;LRRC23;LRRC23	3'UTR;TSS1500;3'UTR;3'UTR
cg09704168	0	0	1	0	0	0	0	0	0	0	1	0	1	chr17	32751554		OpenSea
cg09816471	0	0	1	0	0	0	0	0	0	0	1	0	1	chr16	11761860	chr16:11761859-11762127	Island	SNN	TSS1500
cg09830308	0	0	1	0	0	0	0	0	0	0	1	0	1	chr16	74734321	chr16:74734152-74734572	Island	MLKL;MLKL	5'UTR;5'UTR
cg09850632	0	0	1	0	0	0	0	0	0	0	1	0	1	chr1	229406661	chr1:229406646-229407129	Island	RAB4A	TSS1500
cg09888562	0	0	1	0	0	0	0	0	0	0	1	0	1	chr16	54318314	chr16:54317821-54324604	Island	IRX3	Body
cg09935792	0	0	1	0	0	0	0	0	0	0	1	0	1	chr17	9062729	chr17:9066152-9066388	N_Shelf	NTN1	Body
cg09936400	0	0	1	0	0	0	0	0	0	0	1	0	1	chr10	82049201		OpenSea	MAT1A;MAT1A	1stExon;5'UTR
cg10000096	0	0	1	0	0	0	0	0	0	0	1	0	1	chr6	155577964		OpenSea	TIAM2;TIAM2	Body;Body
cg10097150	0	0	1	0	0	0	0	0	0	0	1	0	1	chr18	58040021		OpenSea	MC4R	TSS200
cg10121113	0	0	1	0	0	0	0	0	0	0	1	0	1	chr8	20112959		OpenSea	LZTS1	TSS200
cg10255171	0	0	1	0	0	0	0	0	0	0	1	0	1	chr6	16328344	chr6:16328169-16328563	Island	ATXN1;ATXN1	Body;Body
cg10277523	0	0	1	0	0	0	0	0	0	0	1	0	1	chr14	97684259	chr14:97685059-97685946	N_Shore
cg10292915	0	0	1	0	0	0	0	0	0	0	1	0	1	chr11	6790768		OpenSea	OR2AG2	TSS1500
cg10361167	0	0	1	0	0	0	0	0	0	0	1	0	1	chr11	69626349	chr11:69625108-69625473	S_Shore	FGF3	Body
cg10432569	0	0	1	0	0	0	0	0	0	0	1	0	1	chr17	46709858	chr17:46710812-46711419	N_Shore	MIR196A1	Body
cg10482057	0	0	1	0	0	0	0	0	0	0	1	0	1	chr6	24583614		OpenSea	KIAA0319;KIAA0319;KIAA0319;KIAA0319;KIAA0319	Body;Body;Body;Body;Body
cg10599900	0	0	1	0	0	0	0	0	0	0	1	0	1	chr20	30063036	chr20:30062969-30063281	Island	REM1	TSS200
cg10605064	0	0	1	0	0	0	0	0	0	0	1	0	1	chr11	8290815	chr11:8289532-8290322	S_Shore
cg10608230	0	0	1	0	0	0	0	0	0	0	1	0	1	chr10	11344307		OpenSea	CUGBP2;CUGBP2;CUGBP2;CUGBP2	Body;Body;Body;Body
cg10707775	0	0	1	0	0	0	0	0	0	0	1	0	1	chr7	99061890	chr7:99063423-99063624	N_Shore	ATP5J2;ATP5J2;ATP5J2;ATP5J2	Body;Body;Body;Body
cg10715223	0	0	1	0	0	0	0	0	0	0	1	0	1	chr8	101661788	chr8:101661671-101662022	Island	SNX31;SNX31	1stExon;5'UTR
cg10717214	0	0	1	0	0	0	0	0	0	0	1	0	1	chr6	31543557		OpenSea	TNF	1stExon
cg10737521	0	0	1	0	0	0	0	0	0	0	1	0	1	chr5	179335243	chr5:179334344-179335115	S_Shore	TBC1D9B;TBC1D9B	TSS1500;TSS1500
cg10750182	0	0	1	0	0	0	0	0	0	0	1	0	1	chr10	73497514		OpenSea	C10orf105;C10orf105;CDH23	5'UTR;1stExon;Body
cg10761804	0	0	1	0	0	0	0	0	0	0	1	0	1	chr19	1865012	chr19:1862962-1863257	S_Shore	KLF16	TSS1500
cg10938556	0	0	1	0	0	0	0	0	0	0	1	0	1	chr14	105126275	chr14:105126190-105126732	Island
cg10978966	0	0	1	0	0	0	0	0	0	0	1	0	1	chr1	153353336		OpenSea
cg10991599	0	0	1	0	0	0	0	0	0	0	1	0	1	chr10	26506539	chr10:26504383-26507434	Island	GAD2;GAD2	Body;Body
cg11095319	0	0	1	0	0	0	0	0	0	0	1	0	1	chr11	19263864	chr11:19262473-19264397	Island	E2F8	TSS1500
cg11160572	0	0	1	0	0	0	0	0	0	0	1	0	1	chr4	169706422		OpenSea	PALLD;PALLD;PALLD	Body;Body;Body
cg11387705	0	0	1	0	0	0	0	0	0	0	1	0	1	chr7	22122473	chr7:22122560-22123009	N_Shore
cg11453174	0	0	1	0	0	0	0	0	0	0	1	0	1	chr6	136512768		OpenSea	PDE7B	Body
cg11480029	0	0	1	0	0	0	0	0	0	0	1	0	1	chr7	142723312		OpenSea	OR9A2	1stExon
cg11516031	0	0	1	0	0	0	0	0	0	0	1	0	1	chr4	15776675	chr4:15779998-15780729	N_Shelf
cg11518454	0	0	1	0	0	0	0	0	0	0	1	0	1	chr1	5286091		OpenSea
cg11547667	0	0	1	0	0	0	0	0	0	0	1	0	1	chr12	52262090	chr12:52262627-52263215	N_Shore
cg11569478	0	0	1	0	0	0	0	0	0	0	1	0	1	chr4	119910700		OpenSea	SYNPO2;SYNPO2;SYNPO2	Body;Body;Body
cg11677744	0	0	1	0	0	0	0	0	0	0	1	0	1	chr2	235863589	chr2:235860117-235861716	S_Shore	SH3BP4	5'UTR
cg11685391	0	0	1	0	0	0	0	0	0	0	1	0	1	chr10	103594334	chr10:103590286-103590609	S_Shelf	KCNIP2;KCNIP2;KCNIP2;KCNIP2;KCNIP2;KCNIP2;KCNIP2	Body;Body;Body;Body;Body;Body;Body
cg11691535	0	0	1	0	0	0	0	0	0	0	1	0	1	chr8	143425682	chr8:143429001-143429224	N_Shelf	TSNARE1	Body
cg11782635	0	0	1	0	0	0	0	0	0	0	1	0	1	chr5	169930919	chr5:169931065-169931471	N_Shore	KCNIP1;KCNIP1;KCNIP1	TSS200;TSS200;Body
cg11798873	0	0	1	0	0	0	0	0	0	0	1	0	1	chr6	128799726		OpenSea	PTPRK;PTPRK	Body;Body
cg11841722	0	0	1	0	0	0	0	0	0	0	1	0	1	chr5	38557253	chr5:38556222-38557563	Island	LIFR;LIFR	TSS1500;5'UTR
cg11847543	0	0	1	0	0	0	0	0	0	0	1	0	1	chr10	78400585		OpenSea
cg11861562	0	0	1	0	0	0	0	0	0	0	1	0	1	chr11	117069780		OpenSea	TAGLN;TAGLN	TSS1500;TSS1500
cg11908202	0	0	1	0	0	0	0	0	0	0	1	0	1	chr17	41456347	chr17:41456142-41456373	Island	LOC100130581;LOC100130581	Body;Body
cg11916219	0	0	1	0	0	0	0	0	0	0	1	0	1	chr17	46696848	chr17:46696553-46696926	Island
cg11920449	0	0	1	0	0	0	0	0	0	0	1	0	1	chr6	36645608	chr6:36646244-36648465	N_Shore	CDKN1A;CDKN1A	TSS1500;TSS1500
cg11941633	0	0	1	0	0	0	0	0	0	0	1	0	1	chr12	54422447	chr12:54423427-54423712	N_Shore	HOXC4;HOXC5;HOXC6;HOXC6	5'UTR;Body;1stExon;5'UTR
cg12013591	0	0	1	0	0	0	0	0	0	0	1	0	1	chr19	11199965	chr19:11200919-11201686	N_Shore	LDLR	TSS200
cg12077698	0	0	1	0	0	0	0	0	0	0	1	0	1	chr1	33629024	chr1:33625259-33625527	S_Shelf	TRIM62	Body
cg12192145	0	0	1	0	0	0	0	0	0	0	1	0	1	chr14	55849528		OpenSea	KIAA0831	Body
cg12498094	0	0	1	0	0	0	0	0	0	0	1	0	1	chr2	40356782		OpenSea	SLC8A1;SLC8A1;SLC8A1;SLC8A1	Body;Body;Body;Body
cg12521167	0	0	1	0	0	0	0	0	0	0	1	0	1	chr16	29819099	chr16:29818681-29819554	Island	MAZ;MAZ	Body;Body
cg12551957	0	0	1	0	0	0	0	0	0	0	1	0	1	chr7	5535006	chr7:5534384-5534766	S_Shore	FBXL18	Body
cg12608727	0	0	1	0	0	0	0	0	0	0	1	0	1	chr1	64711033		OpenSea
cg12609526	0	0	1	0	0	0	0	0	0	0	1	0	1	chr1	116902548		OpenSea
cg12647574	0	0	1	0	0	0	0	0	0	0	1	0	1	chr2	12824729		OpenSea
cg12685753	0	0	1	0	0	0	0	0	0	0	1	0	1	chr17	6735539		OpenSea	TEKT1	TSS1500
cg12708994	0	0	1	0	0	0	0	0	0	0	1	0	1	chr6	116691460	chr6:116691827-116692868	N_Shore	DSE;DSE	TSS1500;5'UTR
cg12816936	0	0	1	0	0	0	0	0	0	0	1	0	1	chr3	128806370		OpenSea
cg12838546	0	0	1	0	0	0	0	0	0	0	1	0	1	chr17	40713978	chr17:40714087-40715282	N_Shore	COASY;COASY;COASY;COASY;COASY	TSS200;TSS200;TSS200;TSS200;TSS200
cg12907988	0	0	1	0	0	0	0	0	0	0	1	0	1	chr1	8377868	chr1:8377784-8378447	Island
cg13046832	0	0	1	0	0	0	0	0	0	0	1	0	1	chr14	29254680	chr14:29254365-29255069	Island	C14orf23	Body
cg13185702	0	0	1	0	0	0	0	0	0	0	1	0	1	chr12	125024498	chr12:125023589-125023809	S_Shore
cg13191008	0	0	1	0	0	0	0	0	0	0	1	0	1	chr11	4629912	chr11:4629098-4629530	S_Shore	TRIM68	TSS1500
cg13236659	0	0	1	0	0	0	0	0	0	0	1	0	1	chr20	2490040	chr20:2489190-2489644	S_Shore	ZNF343	TSS1500
cg13239348	0	0	1	0	0	0	0	0	0	0	1	0	1	chr10	131768533	chr10:131761169-131771696	Island
cg13267931	0	0	1	0	0	0	0	0	0	0	1	0	1	chr7	101006308	chr7:101005899-101007443	Island	EMID2;EMID2	1stExon;5'UTR
cg13274014	0	0	1	0	0	0	0	0	0	0	1	0	1	chr14	77407793		OpenSea
cg13307451	0	0	1	0	0	0	0	0	0	0	1	0	1	chr10	22541442	chr10:22540707-22542739	Island
cg13315047	0	0	1	0	0	0	0	0	0	1	2	1	1	chr12	131261143		OpenSea
cg13342364	0	0	1	0	0	0	0	0	0	0	1	0	1	chr17	75283939		OpenSea	SEPT9;SEPT9	TSS200;Body
cg13516479	0	0	1	0	0	0	0	0	0	0	1	0	1	chr6	122016629		OpenSea
cg13550608	0	0	1	0	0	0	0	0	0	0	1	0	1	chr3	50314654	chr3:50312687-50314419	S_Shore
cg13612295	0	0	1	0	0	0	0	0	0	0	1	0	1	chr18	72124791	chr18:72123606-72124717	S_Shore	FAM69C	TSS1500
cg13613346	0	0	1	0	0	0	0	0	0	0	1	0	1	chr6	31855008	chr6:31856896-31857104	N_Shore	EHMT2;EHMT2	Body;Body
cg13624385	0	0	1	0	0	0	0	0	0	0	1	0	1	chr4	30722004	chr4:30721204-30724842	Island	PCDH7;PCDH7;PCDH7	TSS200;TSS200;TSS200
cg13657446	0	0	1	0	0	0	0	0	0	0	1	0	1	chr21	47394080	chr21:47392495-47394536	Island
cg13670306	0	0	1	0	0	0	0	0	0	0	1	0	1	chr17	7239771		OpenSea	ACAP1	TSS200
cg13673837	0	0	1	0	0	0	0	0	0	0	1	0	1	chr19	15306670	chr19:15306243-15307111	Island	NOTCH3	Body
cg13677043	0	0	1	0	0	0	0	0	0	0	1	0	1	chr9	137253049	chr9:137252115-137252451	S_Shore	RXRA	Body
cg13875518	0	0	1	0	0	0	0	0	0	0	1	0	1	chr20	21502218	chr20:21501961-21503931	Island
cg13901768	0	0	1	0	0	0	0	0	0	0	1	0	1	chr3	193462506		OpenSea
cg13930596	0	0	1	0	0	0	0	0	0	0	1	0	1	chr12	115108282	chr12:115109503-115110061	N_Shore	TBX3;TBX3	3'UTR;3'UTR
cg13975660	0	0	1	0	0	0	0	0	0	0	1	0	1	chr4	114681840	chr4:114682069-114682886	N_Shore	CAMK2D;CAMK2D;CAMK2D;CAMK2D;CAMK2D;CAMK2D	Body;Body;Body;Body;Body;Body
cg13998890	0	0	1	0	0	0	0	0	0	0	1	0	1	chr5	15897924		OpenSea	FBXL7	Body
cg14319286	0	0	1	0	0	0	0	0	0	0	1	0	1	chr9	117257579		OpenSea	DFNB31;DFNB31	Body;5'UTR
cg14324358	0	0	1	0	0	0	0	0	0	0	1	0	1	chr6	140759213		OpenSea
cg14326260	0	0	1	0	0	0	0	0	0	0	1	0	1	chr20	3913389		OpenSea	RNF24;RNF24;RNF24	3'UTR;3'UTR;3'UTR
cg14415214	0	0	1	0	0	0	0	0	0	0	1	0	1	chr11	2950403	chr11:2949788-2951756	Island	PHLDA2	1stExon
cg14430629	0	0	1	0	0	0	0	0	0	0	1	0	1	chr17	19313529		OpenSea	RNF112	TSS1500
cg14471784	0	0	1	0	0	0	0	0	0	0	1	0	1	chr9	77245075		OpenSea	RORB	Body
cg14479301	0	0	1	0	0	0	0	0	0	0	1	0	1	chr9	126119975		OpenSea	CRB2	Body
cg14519515	0	0	1	0	0	0	0	0	0	0	1	0	1	chr11	67033594	chr11:67033675-67034660	N_Shore	ADRBK1	TSS1500
cg14590206	0	0	1	0	0	0	0	0	0	0	1	0	1	chr3	62305285	chr3:62304514-62304780	S_Shore	C3orf14	TSS200
cg14614689	0	0	1	0	0	0	0	0	0	0	1	0	1	chr10	133019987		OpenSea	TCERG1L	Body
cg14620572	0	0	1	0	0	0	0	0	0	0	1	0	1	chr9	127215669	chr9:127215291-127216022	Island	GPR144	Body
cg14653043	0	0	1	0	0	0	0	0	0	0	1	0	1	chr2	240010264	chr2:240007630-240008322	S_Shore	HDAC4	Body
cg14654324	0	0	1	0	0	0	0	0	0	0	1	0	1	chr9	137299436	chr9:137299190-137299437	Island	RXRA	Body
cg14656657	0	0	1	0	0	0	0	0	0	0	1	0	1	chr1	19286720	chr1:19281948-19283883	S_Shelf
cg14689532	0	0	1	0	0	0	0	0	0	0	1	0	1	chr11	820572	chr11:818974-820271	S_Shore	PNPLA2	Body
cg14767790	0	0	1	0	0	0	0	0	0	0	1	0	1	chr7	101006963	chr7:101005899-101007443	Island	EMID2	Body
cg14789214	0	0	1	0	0	0	0	0	0	0	1	0	1	chr10	103589138	chr10:103588913-103589254	Island	KCNIP2;KCNIP2;KCNIP2;KCNIP2;KCNIP2;KCNIP2;KCNIP2	Body;Body;Body;Body;Body;Body;Body
cg14793056	0	0	1	0	0	0	0	0	0	0	1	0	1	chr12	91349054	chr12:91347804-91348096	S_Shore	C12orf12	TSS200
cg14830003	0	0	1	0	0	0	0	0	0	0	1	0	1	chr1	38022657	chr1:38022452-38022719	Island	DNALI1	1stExon
cg14834938	0	0	1	0	0	0	0	0	0	0	1	0	1	chr5	50678919	chr5:50678632-50679375	Island	ISL1	TSS200
cg14840612	0	0	1	0	0	0	0	0	0	0	1	0	1	chr1	18960385	chr1:18956895-18959829	S_Shore	PAX7;PAX7;PAX7	Body;Body;Body
cg14871932	0	0	1	0	0	0	0	0	0	0	1	0	1	chr7	44185323	chr7:44184770-44185695	Island	GCK;GCK;GCK	Body;Body;Body
cg14882966	0	0	1	0	0	0	0	0	0	0	1	0	1	chr2	3699353	chr2:3699125-3699465	Island
cg14938844	0	0	1	0	0	0	0	0	0	0	1	0	1	chr22	38470398	chr22:38470263-38470484	Island	PICK1;PICK1;PICK1	Body;Body;Body
cg15044957	0	0	1	0	0	0	0	0	0	0	1	0	1	chr11	30038672	chr11:30038522-30038823	Island	KCNA4	TSS200
cg15061231	0	0	1	0	0	0	0	0	0	0	1	0	1	chr3	186353575		OpenSea
cg15239679	0	0	1	0	0	0	0	0	0	0	1	0	1	chr6	33153065		OpenSea	COL11A2;COL11A2;COL11A2	Body;Body;Body
cg15326535	0	0	1	0	0	0	0	0	0	0	1	0	1	chr8	1310764	chr8:1311387-1311626	N_Shore
cg15339231	0	0	1	0	0	0	0	0	0	0	1	0	1	chr7	96650407	chr7:96650221-96651551	Island	DLX5	Body
cg15393304	0	0	1	0	0	0	0	0	0	0	1	0	1	chr6	168898334		OpenSea	SMOC2;SMOC2	Body;Body
cg15405432	0	0	1	0	0	0	0	0	0	0	1	0	1	chr5	126409310	chr5:126409006-126409327	Island	FLJ44606;FLJ44606	TSS200;TSS200
cg15429854	0	0	1	0	0	0	0	0	0	0	1	0	1	chr19	17597669	chr19:17597344-17598000	Island	SLC27A1	Body
cg15488978	0	0	1	0	0	0	0	0	0	0	1	0	1	chr10	77166318	chr10:77155128-77169600	Island	C10orf41;C10orf41	Body;Body
cg15556990	0	0	1	0	0	0	0	0	0	0	1	0	1	chr7	80544479	chr7:80548306-80548726	N_Shelf	SEMA3C	Body
cg15590989	0	0	1	0	0	0	0	0	0	0	1	0	1	chr4	183062460	chr4:183062278-183062481	Island	MGC45800	Body
cg15701237	0	0	1	0	0	0	0	0	0	0	1	0	1	chr3	187086154		OpenSea	RTP4	TSS200
cg15799226	0	0	1	0	0	0	0	0	0	0	1	0	1	chr15	68115192	chr15:68115485-68122575	N_Shore
cg15862128	0	0	1	0	0	0	0	0	0	0	1	0	1	chr14	101495907		OpenSea	MIR494	TSS200
cg15873474	0	0	1	0	0	0	0	0	0	0	1	0	1	chr20	60445998	chr20:60448775-60449063	N_Shelf	CDH4	Body
cg15909725	0	0	1	0	0	0	0	0	0	0	1	0	1	chr11	1365716		OpenSea
cg15957413	0	0	1	0	0	0	0	0	0	0	1	0	1	chr2	114303932	chr2:114299035-114300177	S_Shelf
cg16047471	0	0	1	0	0	0	0	0	0	0	1	0	1	chr12	26274563	chr12:26275049-26275878	N_Shore	BHLHE41	3'UTR
cg16154071	0	0	1	0	0	0	0	0	0	0	1	0	1	chr22	19770634		OpenSea	TBX1	3'UTR
cg16201273	0	0	1	0	0	0	0	0	0	0	1	0	1	chr10	80855803		OpenSea	ZMIZ1	5'UTR
cg16248277	0	0	1	0	0	0	0	0	0	0	1	0	1	chr10	103536063	chr10:103535636-103536505	Island	FGF8;FGF8;FGF8;FGF8	TSS1500;TSS1500;TSS1500;TSS1500
cg16330755	0	0	1	0	0	0	0	0	0	0	1	0	1	chr10	104613787	chr10:104614000-104614326	N_Shore	C10orf32;C10orf32	TSS200;TSS200
cg16373998	0	0	1	0	0	0	0	0	0	0	1	0	1	chr1	93296988	chr1:93297498-93298122	N_Shore	RPL5	TSS1500
cg16400320	0	0	1	0	0	0	0	0	0	0	1	0	1	chr8	144105210	chr8:144105675-144105879	N_Shore
cg16430072	0	0	1	0	0	0	0	0	0	0	1	0	1	chr5	113696863	chr5:113696516-113699195	Island	KCNN2	TSS1500
cg16461134	0	0	1	0	0	0	0	0	0	0	1	0	1	chr11	133804886	chr11:133800684-133800931	S_Shelf	IGSF9B	Body
cg16464007	0	0	1	0	0	0	0	0	0	0	1	0	1	chr3	188002729		OpenSea	LPP;LPP;LPP	5'UTR;5'UTR;5'UTR
cg16553083	0	0	1	0	0	0	0	0	0	0	1	0	1	chr1	224698080		OpenSea
cg16555505	0	0	1	0	0	0	0	0	0	0	1	0	1	chr1	182756164	chr1:182758395-182759097	N_Shelf
cg16606638	0	0	1	0	0	0	0	0	0	0	1	0	1	chr12	89918221	chr12:89919012-89919904	N_Shore	WDR51B;GALNT4	Body;1stExon
cg16621633	0	0	1	0	0	0	0	0	0	0	1	0	1	chr16	19296418		OpenSea	LOC728276	TSS1500
cg16658557	0	0	1	0	0	0	0	0	0	0	1	0	1	chr13	112559423		OpenSea
cg16673477	0	0	1	0	0	0	0	0	0	0	1	0	1	chr19	18812017	chr19:18811561-18811791	S_Shore	CRTC1;CRTC1	Body;Body
cg16744911	0	0	1	0	0	0	0	0	0	0	1	0	1	chr10	102108974	chr10:102106182-102107722	S_Shore	SCD	Body
cg16928044	0	0	1	0	0	0	0	0	0	0	1	0	1	chr1	145589929	chr1:145589135-145589535	S_Shore	NUDT17	TSS1500
cg16970628	0	0	1	0	0	0	0	0	0	0	1	0	1	chr12	128796424		OpenSea	TMEM132C	Body
cg16976370	0	0	1	0	0	0	0	0	0	0	1	0	1	chr4	46995821	chr4:46995128-46995872	Island	GABRA4	TSS1500
cg16977520	0	0	1	0	0	0	0	0	0	0	1	0	1	chr2	73193025		OpenSea	SFXN5	Body
cg16992257	0	0	1	0	0	0	0	0	0	0	1	0	1	chr15	65283128	chr15:65281928-65282375	S_Shore	SPG21;SPG21;SPG21	TSS1500;TSS1500;TSS1500
cg16992627	0	0	1	0	0	0	0	0	0	0	1	0	1	chr6	32081610		OpenSea
cg17041937	0	0	1	0	0	0	0	0	0	0	1	0	1	chr8	86157836	chr8:86157835-86158168	Island	CA13;CA13	1stExon;5'UTR
cg17064250	0	0	1	0	0	0	0	0	0	0	1	0	1	chr6	45388500	chr6:45389420-45391646	N_Shore	RUNX2;RUNX2;RUNX2	TSS1500;Body;Body
cg17160984	0	0	1	0	0	0	0	0	0	0	1	0	1	chr10	131765778	chr10:131761169-131771696	Island
cg17257265	0	0	1	0	0	0	0	0	0	0	1	0	1	chr11	67191526	chr11:67191411-67191666	Island	ATPGD1;ATPGD1	Body;Body
cg17279839	0	0	1	0	0	0	0	0	0	0	1	0	1	chr7	150038598	chr7:150037459-150039031	Island	RARRES2	5'UTR
cg17293641	0	0	1	0	0	0	0	0	0	0	1	0	1	chr8	119964144	chr8:119963946-119964178	Island	TNFRSF11B;TNFRSF11B	1stExon;5'UTR
cg17313945	0	0	1	0	0	0	0	0	0	0	1	0	1	chr6	32977983	chr6:32975684-32975926	S_Shelf	HLA-DOA	TSS1500
cg17328631	0	0	1	0	0	0	0	0	0	0	1	0	1	chr3	124609514	chr3:124605059-124606729	S_Shelf
cg17409809	0	0	1	0	0	0	0	0	0	0	1	0	1	chr5	1667128	chr5:1667187-1668081	N_Shore
cg17421890	0	0	1	0	0	0	0	0	0	0	1	0	1	chr11	66026390	chr11:66024910-66026253	S_Shore	KLC2;KLC2;KLC2;KLC2	Body;Body;Body;Body
cg17434901	0	0	1	0	0	0	0	0	0	0	1	0	1	chr11	133913868		OpenSea
cg17452301	0	0	1	0	0	0	0	0	0	0	1	0	1	chr10	134211620	chr10:134209367-134211056	S_Shore	PWWP2B;PWWP2B	Body;Body
cg17458967	0	0	1	0	0	0	0	0	0	0	1	0	1	chr5	82929018		OpenSea
cg17483959	0	0	1	0	0	0	0	0	0	0	1	0	1	chr6	32144245		OpenSea	AGPAT1;AGPAT1	TSS1500;5'UTR
cg17485141	0	0	1	0	0	0	0	0	0	0	1	0	1	chr2	42566556		OpenSea
cg17490196	0	0	1	0	0	0	0	0	0	0	1	0	1	chr2	232507842		OpenSea
cg17518965	0	0	1	0	0	0	0	0	0	0	1	0	1	chr19	3178955	chr19:3178741-3179986	Island	S1PR4	1stExon
cg17557540	0	0	1	0	0	0	0	0	0	0	1	0	1	chr6	31166174	chr6:31165412-31165923	S_Shore	HCG27	Body
cg17658634	0	0	1	0	0	0	0	0	0	0	1	0	1	chr6	6002543	chr6:6002471-6005125	Island	NRN1	Body
cg17816394	0	0	1	0	0	0	0	0	0	0	1	0	1	chr1	235814009	chr1:235811841-235814066	Island	GNG4;GNG4;GNG4;GNG4;GNG4	TSS1500;1stExon;5'UTR;1stExon;5'UTR
cg17842912	0	0	1	0	0	0	0	0	0	0	1	0	1	chr5	139060919	chr5:139060555-139060934	Island	CXXC5	Body
cg17871910	0	0	1	0	0	0	0	0	0	0	1	0	1	chr14	74892541	chr14:74892466-74893184	Island	TMEM90A	5'UTR
cg18045556	0	0	1	0	0	0	0	0	0	0	1	0	1	chr22	39627786	chr22:39627590-39627811	Island	PDGFB;PDGFB	Body;Body
cg18087256	0	0	1	0	0	0	0	0	0	0	1	0	1	chr13	45495954		OpenSea
cg18098498	0	0	1	0	0	0	0	0	0	0	1	0	1	chr4	173589088		OpenSea	GALNTL6	Body
cg18109838	0	0	1	0	0	0	0	0	0	0	1	0	1	chr5	88185987	chr5:88185224-88185589	S_Shore	MEF2C	5'UTR
cg18147676	0	0	1	0	0	0	0	0	0	0	1	0	1	chr3	70033069		OpenSea
cg18259003	0	0	1	0	0	0	0	0	0	0	1	0	1	chr17	72347925	chr17:72347924-72348322	Island	KIF19	Body
cg18318704	0	0	1	0	0	0	0	0	0	0	1	0	1	chr5	133968668	chr5:133968214-133968722	Island	SAR1B;SAR1B	TSS200;TSS200
cg18332814	0	0	1	0	0	0	0	0	0	0	1	0	1	chr13	24247649		OpenSea	TNFRSF19	3'UTR
cg18372930	0	0	1	0	0	0	0	0	0	0	1	0	1	chr5	137939469		OpenSea
cg18405260	0	0	1	0	0	0	0	0	0	0	1	0	1	chr19	49174391	chr19:49173600-49173806	S_Shore	SEC1;NTN5	Body;5'UTR
cg18414021	0	0	1	0	0	0	0	0	0	0	1	0	1	chr14	100069535	chr14:100069475-100071813	Island	CCDC85C	1stExon
cg18554789	0	0	1	0	0	0	0	0	0	0	1	0	1	chr7	139432178		OpenSea	HIPK2;HIPK2	Body;Body
cg18610079	0	0	1	0	0	0	0	0	0	0	1	0	1	chr19	2430457	chr19:2430281-2430598	Island	LMNB2	3'UTR
cg18633684	0	0	1	0	0	0	0	0	0	0	1	0	1	chr12	104697387	chr12:104697348-104697984	Island	TXNRD1;TXNRD1;TXNRD1;EID3;TXNRD1;TXNRD1	5'UTR;5'UTR;Body;TSS200;Body;5'UTR
cg18652346	0	0	1	0	0	0	0	0	0	0	1	0	1	chr6	28733673		OpenSea
cg18667659	0	0	1	0	0	0	0	0	0	0	1	0	1	chr2	99438903	chr2:99438297-99439884	Island	C2orf55	Body
cg18752527	0	0	1	0	0	0	0	0	0	0	1	0	1	chr2	197132869		OpenSea	HECW2	Body
cg18756545	0	0	1	0	0	0	0	0	0	0	1	0	1	chr19	58666863	chr19:58666023-58666833	S_Shore
cg18945794	0	0	1	0	0	0	0	0	0	0	1	0	1	chr4	3319669	chr4:3318577-3319128	S_Shore	RGS12;RGS12	Body;Body
cg18946117	0	0	1	0	0	0	0	0	0	0	1	0	1	chr2	149895362	chr2:149895022-149895808	Island	LYPD6B	5'UTR
cg18977727	0	0	1	0	0	0	0	0	0	0	1	0	1	chr22	37952950	chr22:37956102-37957926	N_Shelf
cg19092396	0	0	1	0	0	0	0	0	0	0	1	0	1	chr1	1143751	chr1:1145568-1145878	N_Shore
cg19107655	0	0	1	0	0	0	0	0	0	0	1	0	1	chr13	112838528		OpenSea
cg19222784	0	0	1	0	0	0	0	0	0	0	1	0	1	chr11	20044428		OpenSea	NAV2;NAV2;NAV2;NAV2	TSS1500;Body;Body;Body
cg19384241	0	0	1	0	0	0	0	0	0	0	1	0	1	chr2	55393977		OpenSea
cg19470841	0	0	1	0	0	0	0	0	0	0	1	0	1	chr17	31352187		OpenSea	ACCN1;ACCN1	Body;Body
cg19556343	0	0	1	0	0	0	0	0	0	0	1	0	1	chr21	22370046	chr21:22369423-22370582	Island	NCAM2	TSS1500
cg19680696	0	0	1	0	0	0	0	0	0	0	1	0	1	chr15	25474735		OpenSea	SNORD115-15;SNORD115-21;SNORD115-33	Body;Body;TSS1500
cg19684887	0	0	1	0	0	0	0	0	0	0	1	0	1	chr10	123969960		OpenSea	TACC2;TACC2;TACC2;TACC2	Body;Body;Body;Body
cg19708065	0	0	1	0	0	0	0	0	0	0	1	0	1	chr1	30104676		OpenSea
cg19764066	0	0	1	0	0	0	0	0	0	0	1	0	1	chr2	3819033		OpenSea
cg19786602	0	0	1	0	0	0	0	0	0	0	1	0	1	chr17	7966326		OpenSea
cg19848629	0	0	1	0	0	0	0	0	0	0	1	0	1	chr8	65286244	chr8:65286067-65286659	Island
cg19864002	0	0	1	0	0	0	0	0	0	0	1	0	1	chr3	9644719	chr3:9642387-9642695	S_Shelf
cg19904031	0	0	1	0	0	0	0	0	0	0	1	0	1	chr1	157805906		OpenSea	CD5L	Body
cg19912436	0	0	1	0	0	0	0	0	0	0	1	0	1	chr19	708918	chr19:709129-709990	N_Shore	PALM;PALM	TSS200;TSS200
cg19998151	0	0	1	0	0	0	0	0	0	0	1	0	1	chr11	267613		OpenSea
cg20004451	0	0	1	0	0	0	0	0	0	0	1	0	1	chr6	42162708		OpenSea	GUCA1B	TSS200
cg20083730	0	0	1	0	0	0	0	0	0	0	1	0	1	chr16	56659724	chr16:56659107-56659660	S_Shore	MT1E;MT1E	1stExon;5'UTR
cg20102034	0	0	1	0	0	0	0	0	0	0	1	0	1	chr2	74653166	chr2:74648512-74649419	S_Shelf	RTKN;RTKN;RTKN	3'UTR;3'UTR;3'UTR
cg20181887	0	0	1	0	0	0	0	0	0	0	1	0	1	chr12	123753272	chr12:123754049-123754373	N_Shore	CDK2AP1	Body
cg20256494	0	0	1	0	0	0	0	0	0	0	1	0	1	chr22	30116439	chr22:30116081-30117160	Island	CABP7	1stExon
cg20327163	0	0	1	0	0	0	0	0	0	0	1	0	1	chr15	96877194	chr15:96873408-96877721	Island	NR2F2;NR2F2;NR2F2;NR2F2	Body;Body;5'UTR;5'UTR
cg20414098	0	0	1	0	0	0	0	0	0	0	1	0	1	chr11	65150159	chr11:65153726-65154606	N_Shelf	SLC25A45;SLC25A45	TSS200;TSS200
cg20435464	0	0	1	0	0	0	0	0	0	0	1	0	1	chr19	40711928	chr19:40711823-40712040	Island	MAP3K10	Body
cg20445053	0	0	1	0	0	0	0	0	0	0	1	0	1	chr2	169440359		OpenSea	LASS6	Body
cg20477448	0	0	1	0	0	0	0	0	0	0	1	0	1	chr4	13656704		OpenSea
cg20538986	0	0	1	0	0	0	0	0	0	0	1	0	1	chr17	19295550		OpenSea
cg20597382	0	0	1	0	0	0	0	0	0	0	1	0	1	chr13	19448912	chr13:19448911-19449348	Island
cg20618622	0	0	1	0	0	0	0	0	0	0	1	0	1	chr4	164265004	chr4:164264821-164265772	Island	NPY5R	TSS200
cg20758219	0	0	1	0	0	0	0	0	0	0	1	0	1	chr3	138738597	chr3:138738721-138739923	N_Shore	PRR23B;PRR23B	1stExon;3'UTR
cg20916427	0	0	1	0	0	0	0	0	0	0	1	0	1	chr18	44627440		OpenSea	KATNAL2	3'UTR
cg21199406	0	0	1	0	0	0	0	0	0	0	1	0	1	chr5	76250201	chr5:76249435-76250528	Island	CRHBP	Body
cg21222743	0	0	1	0	0	0	0	0	0	0	1	0	1	chr6	31543545		OpenSea	TNF	1stExon
cg21252483	0	0	1	0	0	0	0	0	0	0	1	0	1	chr19	49399788	chr19:49403222-49403618	N_Shelf	TULP2	Body
cg21254135	0	0	1	0	0	0	0	0	0	0	1	0	1	chr7	76852292		OpenSea	CCDC146	Body
cg21276549	0	0	1	0	0	0	0	0	0	0	1	0	1	chr13	102568345	chr13:102568425-102569495	N_Shore	FGF14;FGF14	Body;Body
cg21336456	0	0	1	0	0	0	0	0	0	0	1	0	1	chr2	101014002		OpenSea	CHST10	Body
cg21433768	0	0	1	0	0	0	0	0	0	0	1	0	1	chr11	7695187	chr11:7694711-7695685	Island	CYB5R2	TSS1500
cg21467614	0	0	1	0	0	0	0	0	0	0	1	0	1	chr6	31543638		OpenSea	TNF	1stExon
cg21523908	0	0	1	0	0	0	0	0	0	0	1	0	1	chr1	177140609	chr1:177140120-177140323	S_Shore	FAM5B	TSS200
cg21824620	0	0	1	0	0	0	0	0	0	0	1	0	1	chr17	40986379	chr17:40985007-40985922	S_Shore	PSME3;PSME3	Body;Body
cg21827203	0	0	1	0	0	0	0	0	0	0	1	0	1	chr22	43016886		OpenSea	CYB5R3;CYB5R3;CYB5R3	Body;Body;Body
cg21845953	0	0	1	0	0	0	0	0	0	0	1	0	1	chr8	77593360	chr8:77594255-77594860	N_Shore	LOC100192378;ZFHX4	Body;TSS200
cg22168205	0	0	1	0	0	0	0	0	0	0	1	0	1	chr13	24477659	chr13:24477426-24478053	Island
cg22193385	0	0	1	0	0	0	0	0	0	0	1	0	1	chr12	52638005	chr12:52639195-52639416	N_Shore	KRT7	Body
cg22222461	0	0	1	0	0	0	0	0	0	0	1	0	1	chr8	98000885		OpenSea	PGCP	Body
cg22254606	0	0	1	0	0	0	0	0	0	0	1	0	1	chr6	119479475		OpenSea
cg22360016	0	0	1	0	0	0	0	0	0	0	1	0	1	chr2	105276153	chr2:105275588-105275940	S_Shore
cg22390337	0	0	1	0	0	0	0	0	0	0	1	0	1	chr21	45862413		OpenSea	TRPM2	3'UTR
cg22393213	0	0	1	0	0	0	0	0	0	0	1	0	1	chr2	237478526	chr2:237476311-237477263	S_Shore	CXCR7;CXCR7	1stExon;5'UTR
cg22448889	0	0	1	0	0	0	0	0	0	0	1	0	1	chr17	7554681	chr17:7554139-7555338	Island	ATP1B2;ATP1B2	1stExon;5'UTR
cg22460123	0	0	1	0	0	0	0	0	0	0	1	0	1	chr12	52638294	chr12:52639195-52639416	N_Shore	KRT7	Body
cg22539014	0	0	1	0	0	0	0	0	0	0	1	0	1	chr3	52561347	chr3:52558565-52558769	S_Shelf	NT5DC2;NT5DC2	Body;Body
cg22559494	0	0	1	0	0	0	0	0	0	0	1	0	1	chr8	893490	chr8:893459-893760	Island
cg22569523	0	0	1	0	0	0	0	0	0	0	1	0	1	chr19	10812817	chr19:10812017-10812455	S_Shore	QTRT1	Body
cg22755932	0	0	1	0	0	0	0	0	0	0	1	0	1	chr15	98504668	chr15:98503534-98504649	S_Shore	ARRDC4	Body
cg22782986	0	0	1	0	0	0	0	0	0	0	1	0	1	chr11	79152821	chr11:79148358-79152200	S_Shore	ODZ4	TSS1500
cg22797134	0	0	1	0	0	0	0	0	0	0	1	0	1	chr1	43920217	chr1:43919083-43919814	S_Shore	HYI	TSS1500
cg22828602	0	0	1	0	0	0	0	0	0	0	1	0	1	chr7	122338579		OpenSea	CADPS2;RNF133;CADPS2;CADPS2	Body;1stExon;Body;Body
cg22946648	0	0	1	0	0	0	0	0	0	0	1	0	1	chr20	43243398		OpenSea	PKIG;PKIG;PKIG	Body;Body;Body
cg22947322	0	0	1	0	0	0	0	0	0	0	1	0	1	chr17	47091978	chr17:47091973-47092211	Island	IGF2BP1;IGF2BP1	Body;Body
cg22955525	0	0	1	0	0	0	0	0	0	0	1	0	1	chr16	3143041	chr16:3139033-3140536	S_Shelf	ZSCAN10	TSS200
cg22977072	0	0	1	0	0	0	0	0	0	0	1	0	1	chr17	79991680	chr17:79987983-79990315	S_Shore	RAC3	Body
cg23023126	0	0	1	0	0	0	0	0	0	0	1	0	1	chr19	308808	chr19:308413-308930	Island	MIER2	Body
cg23031135	0	0	1	0	0	0	0	0	0	0	1	0	1	chr11	68779553	chr11:68778569-68778851	S_Shore	MRGPRF;MRGPRF	5'UTR;5'UTR
cg23044186	0	0	1	0	0	0	0	0	0	0	1	0	1	chr5	141228416	chr5:141228930-141230084	N_Shore
cg23093664	0	0	1	0	0	0	0	0	0	0	1	0	1	chr2	197831702		OpenSea
cg23146998	0	0	1	0	0	0	0	0	0	0	1	0	1	chr13	113776915	chr13:113772727-113773012	S_Shelf	F10	TSS200
cg23166656	0	0	1	0	0	0	0	0	0	0	1	0	1	chr7	28893613	chr7:28893453-28894058	Island
cg23171871	0	0	1	0	0	0	0	0	0	0	1	0	1	chr5	169063935	chr5:169064270-169064702	N_Shore	DOCK2	TSS1500
cg23211736	0	0	1	0	0	0	1	0	1	0	3	2	1	chr1	59012820	chr1:59012326-59012577	S_Shore	OMA1	TSS1500
cg23238147	0	0	1	0	0	0	0	0	0	0	1	0	1	chr1	15439013		OpenSea	KIAA1026;C1orf126	Body;Body
cg23330450	0	0	1	0	0	0	0	0	0	0	1	0	1	chr6	31548285	chr6:31548436-31549277	N_Shore
cg23442621	0	0	1	0	0	0	0	0	0	0	1	0	1	chr12	6560828		OpenSea	TAPBPL;CD27;LOC678655	TSS1500;3'UTR;TSS200
cg23466749	0	0	1	0	0	0	0	0	0	0	1	0	1	chr6	100920825	chr6:100917205-100917523	S_Shelf
cg23594928	0	0	1	0	0	0	0	0	0	0	1	0	1	chr6	168446562	chr6:168449070-168449349	N_Shelf
cg23697780	0	0	1	0	0	0	0	0	0	0	1	0	1	chr8	65712412	chr8:65710990-65711722	S_Shore	CYP7B1	TSS1500
cg23698950	0	0	1	0	0	0	0	0	0	0	1	0	1	chr6	30110123		OpenSea	TRIM40	Body
cg23811464	0	0	1	0	0	0	0	0	0	0	1	0	1	chr12	24716204	chr12:24714956-24716243	Island	SOX5	TSS1500
cg23896056	0	0	1	0	0	0	0	0	0	0	1	0	1	chr4	83932170	chr4:83931642-83932194	Island	LIN54;LIN54;LIN54	5'UTR;TSS200;TSS200
cg23932798	0	0	1	0	0	0	0	0	0	0	1	0	1	chr5	137142029		OpenSea	NPY6R	TSS1500
cg23951114	0	0	1	0	0	0	0	0	0	0	1	0	1	chr11	6790774		OpenSea	OR2AG2	TSS1500
cg23969554	0	0	1	0	0	0	0	0	0	0	1	0	1	chr1	2979311	chr1:2979275-2980758	Island	FLJ42875	Body
cg24036523	0	0	1	0	0	0	0	0	0	0	1	0	1	chr14	73712256	chr14:73712288-73712911	N_Shore	PAPLN	Body
cg24238265	0	0	1	0	0	0	0	0	0	0	1	0	1	chr17	47208515	chr17:47209811-47210740	N_Shore	B4GALNT2	TSS1500
cg24244478	0	0	1	0	0	0	0	0	0	0	1	0	1	chr11	75374608	chr11:75378416-75379882	N_Shelf	MAP6;MAP6	Body;Body
cg24305861	0	0	1	0	0	0	0	0	0	0	1	0	1	chr12	99564273		OpenSea	ANKS1B	Body
cg24326130	0	0	1	0	0	0	0	0	0	0	1	0	1	chr6	32811997	chr6:32811494-32811839	S_Shore	PSMB8;PSMB8	Body;TSS200
cg24357849	0	0	1	0	0	0	0	0	0	0	1	0	1	chr19	12786565		OpenSea	DHPS;MORG1;DHPS;DHPS;MORG1;MORG1	3'UTR;3'UTR;3'UTR;3'UTR;3'UTR;Body
cg24474409	0	0	1	0	0	0	0	0	0	0	1	0	1	chr7	150021518	chr7:150019950-150020752	S_Shore	ACTR3C;LRRC61;LRRC61	TSS1500;5'UTR;5'UTR
cg24498636	0	0	1	0	0	0	0	0	0	0	1	0	1	chr6	33288372	chr6:33288733-33289008	N_Shore	DAXX;DAXX;DAXX;DAXX	Body;Body;Body;Body
cg24503003	0	0	1	0	0	0	0	0	0	0	1	0	1	chr12	110682837		OpenSea
cg24545421	0	0	1	0	0	0	0	0	0	0	1	0	1	chr1	156402169	chr1:156405160-156406350	N_Shelf
cg24630195	0	0	1	0	0	0	0	0	0	0	1	0	1	chr5	2748369	chr5:2748368-2757024	Island	IRX2;IRX2	Body;Body
cg24771017	0	0	1	0	0	0	0	0	0	0	1	0	1	chr17	48647138	chr17:48649161-48649371	N_Shelf	CACNA1G;CACNA1G;CACNA1G;CACNA1G;CACNA1G;CACNA1G;CACNA1G;CACNA1G;CACNA1G;CACNA1G;CACNA1G;CACNA1G;CACNA1G;CACNA1G;CACNA1G	Body;Body;Body;Body;Body;Body;Body;Body;Body;Body;Body;Body;Body;Body;Body
cg24773770	0	0	1	0	0	0	0	0	0	0	1	0	1	chr12	52291288	chr12:52294173-52294632	N_Shelf
cg24832985	0	0	1	0	0	0	0	0	0	0	1	0	1	chr5	81148310		OpenSea
cg24837710	0	0	1	0	0	0	0	0	0	0	1	0	1	chr15	62534411		OpenSea
cg24846594	0	0	1	0	0	0	0	0	0	0	1	0	1	chr1	236687271	chr1:236687071-236687608	Island	LGALS8;LGALS8;LGALS8;LGALS8;LGALS8	5'UTR;1stExon;5'UTR;5'UTR;5'UTR
cg24865623	0	0	1	0	0	0	0	0	0	0	1	0	1	chr19	48232988	chr19:48229072-48229507	S_Shelf	EHD2	Body
cg24998879	0	0	1	0	0	0	0	0	0	0	1	0	1	chr6	113971911		OpenSea
cg25023198	0	0	1	0	0	0	0	0	0	0	1	0	1	chr17	78323292	chr17:78321461-78321987	S_Shore	RNF213	Body
cg25076980	0	0	1	0	0	0	0	0	0	0	1	0	1	chr6	31638016	chr6:31632815-31634093	S_Shelf	LY6G5B	TSS1500
cg25165880	0	0	1	0	0	0	0	0	0	0	1	0	1	chr1	6454326	chr1:6452814-6454185	S_Shore	ACOT7	TSS1500
cg25252585	0	0	1	0	0	0	0	0	0	0	1	0	1	chr19	35633972	chr19:35633847-35634629	Island	FXYD7	TSS200
cg25298189	0	0	1	0	0	0	0	0	0	0	1	0	1	chr19	935259	chr19:932598-932845	S_Shelf	ARID3A	Body
cg25311466	0	0	1	0	0	0	0	0	0	0	1	0	1	chr4	6277273		OpenSea	WFS1;WFS1	5'UTR;5'UTR
cg25377220	0	0	1	0	0	0	0	0	0	0	1	0	1	chr7	192609	chr7:191875-193799	Island	FAM20C	TSS1500
cg25396728	0	0	1	0	0	0	0	0	0	0	1	0	1	chr12	248500	chr12:247455-248501	Island	IQSEC3;IQSEC3	Body;Body
cg25402228	0	0	1	0	0	0	0	0	0	0	1	0	1	chr15	47474134	chr15:47476369-47477499	N_Shelf
cg25413188	0	0	1	0	0	0	0	0	0	0	1	0	1	chr19	36054538		OpenSea	ATP4A;ATP4A	1stExon;5'UTR
cg25421566	0	0	1	0	0	0	0	0	0	0	1	0	1	chr21	41239488		OpenSea	PCP4	Body
cg25500028	0	0	1	0	0	0	0	0	0	0	1	0	1	chr3	187336889		OpenSea
cg25587431	0	0	1	0	0	0	0	0	0	0	1	0	1	chr3	177542099		OpenSea
cg25616869	0	0	1	0	0	0	0	0	0	0	1	0	1	chr3	48443867		OpenSea
cg25631489	0	0	1	0	0	0	0	0	0	0	1	0	1	chr3	169900020	chr3:169898946-169899626	S_Shore	PHC3	TSS1500
cg25784308	0	0	1	0	0	0	0	0	0	0	1	0	1	chr2	131513216	chr2:131513363-131514183	N_Shore	FAM123C;FAM123C;FAM123C;FAM123C;FAM123C	TSS1500;5'UTR;1stExon;TSS200;TSS1500
cg25900995	0	0	1	0	0	0	0	0	0	0	1	0	1	chr7	127743962	chr7:127744194-127744554	N_Shore
cg25913882	0	0	1	0	0	0	0	0	0	0	1	0	1	chr10	17067842		OpenSea	CUBN	Body
cg26031875	0	0	1	0	0	0	0	0	0	0	1	0	1	chr6	2297047		OpenSea
cg26063563	0	0	1	0	0	0	0	0	0	0	1	0	1	chr5	113697330	chr5:113696516-113699195	Island	KCNN2	TSS1500
cg26069719	0	0	1	0	0	0	0	0	0	0	1	0	1	chr3	51716108		OpenSea	TEX264;TEX264;TEX264	Body;Body;Body
cg26110645	0	0	1	0	0	0	0	0	0	0	1	0	1	chr2	73090063	chr2:73089746-73090016	S_Shore
cg26137267	0	0	1	0	0	0	0	0	0	0	1	0	1	chr2	43271223		OpenSea
cg26137417	0	0	1	0	0	0	0	0	0	0	1	0	1	chr6	31747041		OpenSea	VARS	Body
cg26140475	0	0	1	0	0	0	0	0	0	0	1	0	1	chr8	126525558		OpenSea
cg26233866	0	0	1	0	0	0	0	0	0	0	1	0	1	chr1	44727284		OpenSea	ERI3	Body
cg26249834	0	0	1	0	0	0	0	0	0	0	1	0	1	chr14	52479816		OpenSea	NID2	Body
cg26336701	0	0	1	0	0	0	0	0	0	0	1	0	1	chr12	12484680		OpenSea	MANSC1	Body
cg26351229	0	0	1	0	0	0	0	0	0	0	1	0	1	chr8	132053780	chr8:132052203-132054749	Island	ADCY8	TSS1500
cg26502666	0	0	1	0	0	0	0	0	0	0	1	0	1	chr2	29034052	chr2:29033351-29034011	S_Shore	SPDYA;SPDYA	5'UTR;5'UTR
cg26520396	0	0	1	0	0	0	0	0	0	0	1	0	1	chr13	106954459		OpenSea
cg26544594	0	0	1	0	0	0	0	0	0	0	1	0	1	chr2	63276833	chr2:63274475-63279430	Island	OTX1	TSS1500
cg26559315	0	0	1	0	0	0	0	0	0	0	1	0	1	chr8	143858636	chr8:143858279-143859411	Island	LYNX1;LYNX1;LYNX1;LYNX1;LYNX1	5'UTR;5'UTR;TSS200;5'UTR;1stExon
cg26704293	0	0	1	0	0	0	0	0	0	0	1	0	1	chr12	125073750		OpenSea
cg26942892	0	0	1	0	0	0	0	0	0	0	1	0	1	chr8	1581568	chr8:1579038-1579241	S_Shelf	DLGAP2	Body
cg26955755	0	0	1	0	0	0	0	0	0	0	1	0	1	chr16	2497840		OpenSea	CCNF	Body
cg26971420	0	0	1	0	0	0	0	0	0	0	1	0	1	chr17	38085230	chr17:38083226-38084052	S_Shore	ORMDL3	TSS1500
cg27168443	0	0	1	0	0	0	0	0	0	0	1	0	1	chr16	67188147	chr16:67188613-67189652	N_Shore	TRADD	3'UTR
cg27182106	0	0	1	0	0	0	0	0	0	0	1	0	1	chr3	128417740		OpenSea
cg27193735	0	0	1	0	0	0	0	0	0	0	1	0	1	chr7	90562815		OpenSea	CDK14	Body
cg27261733	0	0	1	0	0	0	0	0	0	0	1	0	1	chr11	1891872	chr11:1892037-1892556	N_Shore	LSP1;LSP1;LSP1;LSP1	5'UTR;TSS1500;TSS1500;Body
cg27271937	0	0	1	0	0	0	0	0	0	0	1	0	1	chr12	6419570	chr12:6419603-6420024	N_Shore	PLEKHG6;PLEKHG6	TSS1500;TSS200
cg27353308	0	0	1	0	0	0	0	0	0	0	1	0	1	chr10	133796559	chr10:133794898-133796598	Island	BNIP3	TSS1500
cg27424995	0	0	1	0	0	0	0	0	0	0	1	0	1	chr1	27902555	chr1:27901660-27902688	Island	AHDC1	5'UTR
cg27428551	0	0	1	0	0	0	0	0	0	0	1	0	1	chr12	122155069	chr12:122150513-122151091	S_Shelf	TMEM120B	Body
cg27459981	0	0	1	0	0	0	0	0	0	0	1	0	1	chr16	74734571	chr16:74734152-74734572	Island	MLKL;MLKL;MLKL;MLKL	5'UTR;1stExon;5'UTR;1stExon
cg27595997	0	0	1	0	0	0	0	0	0	0	1	0	1	chr16	81779999		OpenSea
cg27612324	0	0	1	0	0	0	0	0	0	0	1	0	1	chr12	133177383	chr12:133177826-133178055	N_Shore
cg12146151	0	0	0	1	0	0	0	0	0	0	1	0	1	chr17	73716945	chr17:73717023-73717847	N_Shore	ITGB4;ITGB4	TSS1500;TSS1500
cg16127845	0	0	0	1	0	0	0	0	0	0	1	0	1	chr7	1126423	chr7:1126578-1126910	N_Shore	GPER;C7orf50;C7orf50;GPER;C7orf50;GPER	TSS200;Body;Body;TSS200;Body;TSS1500
cg17133388	0	0	0	1	0	0	0	0	0	0	1	0	1	chr3	122102727	chr3:122102851-122103198	N_Shore	FAM162A;CCDC58	TSS1500;TSS1500
cg13997435	0	0	0	1	0	0	0	0	0	0	1	0	1	chr1	153538406		OpenSea	S100A2	TSS200
cg12360736	0	0	0	1	0	0	1	0	1	0	3	2	1	chr3	151985869	chr3:151986327-151987325	N_Shore	MBNL1;MBNL1;LOC401093;MBNL1;LOC401093;MBNL1	1stExon;1stExon;Body;5'UTR;Body;5'UTR
cg07300408	0	0	0	1	0	0	0	0	0	0	1	0	1	chr14	21058360		OpenSea	RNASE12;RNASE11;RNASE12;RNASE11	1stExon;1stExon;3'UTR;5'UTR
cg11739626	0	0	0	1	0	0	0	0	0	0	1	0	1	chr19	50381908	chr19:50379396-50381565	S_Shore	AKT1S1;AKT1S1;TBC1D17;AKT1S1;TBC1D17	TSS1500;TSS1500;Body;TSS1500;Body
cg00828602	0	0	0	1	0	0	0	0	0	0	1	0	1	chr3	55520834	chr3:55520226-55522344	Island	WNT5A	Body
cg21624359	0	0	0	1	0	0	0	0	0	0	1	0	1	chr19	35848801		OpenSea	FFAR3	TSS1500
cg22639768	0	0	0	1	0	0	0	0	0	0	1	0	1	chr10	61122535	chr10:61122306-61122536	Island	FAM13C;FAM13C;FAM13C;FAM13C;FAM13C	TSS200;TSS200;1stExon;5'UTR;TSS200
cg11388238	0	0	0	1	0	1	0	0	0	0	2	0	2	chr2	201375098	chr2:201374435-201374968	S_Shore	KCTD18	TSS1500
cg06958211	0	0	0	1	0	0	0	0	0	0	1	0	1	chr15	40532180	chr15:40531244-40531589	S_Shore	PAK6;PAK6;PAK6;PAK6	1stExon;5'UTR;5'UTR;5'UTR
cg19317715	0	0	0	1	0	0	0	0	0	0	1	0	1	chr17	40996578		OpenSea	AOC2;AOC2	TSS200;TSS200
cg20291222	0	0	0	1	0	0	0	0	0	0	1	0	1	chr12	75784541	chr12:75784799-75785241	N_Shore	GLIPR1L2	TSS1500
cg03490200	0	0	0	1	0	0	0	0	0	0	1	0	1	chr12	8975196		OpenSea	A2ML1;A2ML1	1stExon;5'UTR
cg26353877	0	0	0	1	0	0	0	0	0	0	1	0	1	chr1	159557886		OpenSea	APCS	Body
cg22957381	0	0	0	1	0	0	0	0	0	0	1	0	1	chr1	112532078	chr1:112531559-112533773	Island	KCND3;KCND3	TSS1500;TSS1500
cg19742789	0	0	0	1	0	0	0	0	0	0	1	0	1	chr5	159739256	chr5:159738781-159739913	Island	CCNJL	5'UTR
cg02976574	0	0	0	1	0	0	0	0	0	0	1	0	1	chr3	171830293		OpenSea	FNDC3B;FNDC3B	Body;Body
cg16356956	0	0	0	1	0	0	0	0	0	0	1	0	1	chr22	37317934		OpenSea	CSF2RB	5'UTR
cg26143719	0	0	0	1	0	0	0	0	0	0	1	0	1	chr22	37584227		OpenSea	C1QTNF6;C1QTNF6	1stExon;1stExon
cg09990086	0	0	0	1	0	0	0	0	0	0	1	0	1	chr8	38643846	chr8:38644473-38645760	N_Shore	TACC1;TACC1;TACC1	TSS1500;TSS1500;5'UTR
cg16746631	0	0	0	1	0	0	0	0	0	0	1	0	1	chr8	82598140	chr8:82598267-82598684	N_Shore	IMPA1;IMPA1;IMPA1	5'UTR;5'UTR;Body
cg10245048	0	0	0	1	0	0	0	0	0	0	1	0	1	chr8	23082569	chr8:23081956-23082975	Island	TNFRSF10A	1stExon
cg00047050	0	0	0	1	0	0	0	0	0	0	1	0	1	chr11	107879431	chr11:107879500-107880398	N_Shore	CUL5;CUL5	5'UTR;1stExon
cg25623459	0	0	0	1	0	0	0	0	0	0	1	0	1	chr11	1861344		OpenSea	TNNI2;TNNI2;TNNI2	Body;Body;TSS200
cg02589695	0	0	0	1	0	0	0	0	0	0	1	0	1	chr1	206730999	chr1:206730397-206730908	S_Shore	RASSF5;RASSF5;RASSF5	Body;Body;1stExon
cg19289461	0	0	0	1	0	0	0	0	0	0	1	0	1	chr16	30394812		OpenSea	2023-09-01	TSS1500
cg16816226	0	0	0	1	0	0	0	0	0	0	1	0	1	chr3	5228848	chr3:5228958-5230190	N_Shore	EDEM1	TSS1500
cg22141781	0	0	0	1	0	0	0	0	0	0	1	0	1	chr12	95397704	chr12:95397382-95397611	S_Shore	NDUFA12	TSS200
cg14884741	0	0	0	1	0	0	0	0	0	0	1	0	1	chr6	150464644	chr6:150463771-150465002	Island	PPP1R14C	Body
cg00417297	0	0	0	1	0	0	0	0	0	0	1	0	1	chr3	40518742	chr3:40518517-40518848	Island	ZNF619;ZNF619;ZNF619;ZNF619;ZNF619;ZNF619;ZNF619;ZNF619;ZNF619;ZNF619;ZNF619	1stExon;Body;1stExon;5'UTR;5'UTR;1stExon;1stExon;1stExon;5'UTR;5'UTR;5'UTR
cg19932177	0	0	0	1	0	0	0	0	0	0	1	0	1	chr13	34392073	chr13:34392127-34392493	N_Shore	RFC3;RFC3	TSS200;TSS200
cg11206634	0	0	0	1	0	0	0	0	0	0	1	0	1	chr2	128458399	chr2:128458844-128459937	N_Shore	SFT2D3	TSS200
cg06807989	0	0	0	1	0	0	0	0	0	0	1	0	1	chr3	111805312	chr3:111804865-111805570	Island	C3orf52	1stExon
cg01446983	0	0	0	1	0	0	0	0	0	0	1	0	1	chr17	47754976	chr17:47754870-47755772	Island	SPOP;SPOP;SPOP;SPOP;SPOP;SPOP	5'UTR;5'UTR;5'UTR;5'UTR;5'UTR;5'UTR
cg23006204	0	0	0	1	0	0	0	0	0	0	1	0	1	chr9	130700866	chr9:130699759-130700266	S_Shore	DPM2	TSS200
cg08519905	0	0	0	1	0	0	0	0	0	0	1	0	1	chr12	6308774	chr12:6309152-6310392	N_Shore	CD9	TSS1500
cg21685427	0	0	0	1	0	0	0	0	0	0	1	0	1	chr20	42187356		OpenSea	SGK2	TSS1500
cg14414534	0	0	0	1	0	0	0	0	0	0	1	0	1	chr9	100286483		OpenSea	TMOD1;TMOD1	Body;Body
cg05868799	0	0	0	1	0	0	0	0	0	0	1	0	1	chr8	71316869	chr8:71314145-71316770	S_Shore	NCOA2	TSS1500
cg24798047	0	0	0	1	0	0	0	0	0	0	1	0	1	chr1	204183655		OpenSea	GOLT1A	TSS1500
cg19850406	0	0	0	1	0	0	0	0	0	0	1	0	1	chr12	117174732	chr12:117175623-117176436	N_Shore	RNFT2;RNFT2;C12orf49	TSS1500;TSS1500;Body
cg05592398	0	0	0	1	0	0	0	0	0	0	1	0	1	chr7	73497778	chr7:73498098-73498697	N_Shore	LIMK1	TSS1500
cg21604042	0	0	0	1	0	0	0	0	0	0	1	0	1	chr6	35181401	chr6:35181095-35182547	Island	SCUBE3	TSS1500
cg26428825	0	0	0	1	0	0	0	0	0	0	1	0	1	chr9	2717531	chr9:2717903-2718953	N_Shore	KCNV2;KCNV2	5'UTR;1stExon
cg23878206	0	0	0	1	0	0	0	0	0	0	1	0	1	chr19	50431425	chr19:50432354-50433138	N_Shore	NUP62;ATF5;NUP62;NUP62;IL4I1;NUP62	5'UTR;TSS1500;5'UTR;5'UTR;5'UTR;5'UTR
cg16077929	0	0	0	1	0	0	0	0	0	0	1	0	1	chr14	50862509	chr14:50863088-50863563	N_Shore	CDKL1	1stExon
cg10676060	0	0	0	1	0	0	0	0	0	0	1	0	1	chr9	135546789	chr9:135545001-135546462	S_Shore	DDX31;GTF3C4;DDX31	TSS1500;Body;TSS1500
cg01594262	0	0	0	1	0	0	0	0	0	0	1	0	1	chr19	38806145	chr19:38806485-38806747	N_Shore	YIF1B;YIF1B;YIF1B;YIF1B;YIF1B;YIF1B	Body;5'UTR;Body;Body;Body;Body
cg06094150	0	0	0	1	0	0	0	0	0	0	1	0	1	chr16	56685637		OpenSea	MT1B	TSS200
cg04794268	0	0	0	1	0	0	0	0	0	0	1	0	1	chr8	145690383	chr8:145690605-145692505	N_Shore	KIFC2;CYHR1;CYHR1;CYHR1;CYHR1	TSS1500;5'UTR;1stExon;5'UTR;5'UTR
cg10942056	0	0	0	1	0	0	0	0	0	0	1	0	1	chr1	223101848		OpenSea	DISP1;DISP1	1stExon;5'UTR
cg04087608	0	0	0	1	0	0	0	0	0	0	1	0	1	chr1	119957969		OpenSea	HSD3B2;HSD3B2	5'UTR;5'UTR
cg13678049	0	0	0	1	0	0	0	0	0	0	1	0	1	chr6	43149356	chr6:43149736-43150009	N_Shore	CUL9	TSS1500
cg06736444	0	0	0	1	0	0	0	0	0	0	1	0	1	chr16	2801793	chr16:2801913-2803409	N_Shore	LOC100128788;SRRM2	Body;TSS1500
cg22627427	0	0	0	1	0	0	0	0	0	0	1	0	1	chr11	61522498	chr11:61519741-61519972	S_Shelf	C11orf9;DKFZP434K028;C11orf9	Body;Body;TSS1500
cg04237003	0	0	0	1	0	0	0	0	0	0	1	0	1	chr11	61522002	chr11:61519741-61519972	S_Shelf	C11orf9;DKFZP434K028;C11orf9	Body;Body;TSS1500
cg26391080	0	0	0	1	0	0	0	0	0	0	1	0	1	chr10	82297397	chr10:82295501-82296192	S_Shore	SH2D4B	TSS1500
cg17964955	0	0	0	1	0	0	0	0	0	0	1	0	1	chr10	48390936	chr10:48389019-48389375	S_Shore	RBP3;RBP3	5'UTR;1stExon
cg00059225	0	0	0	0	1	0	0	0	0	0	1	0	1	chr5	151304357	chr5:151304226-151304824	Island	GLRA1;GLRA1;GLRA1;GLRA1	1stExon;1stExon;5'UTR;5'UTR
cg00085493	0	0	0	0	1	0	0	0	0	0	1	0	1	chr1	208040203	chr1:208041862-208042718	N_Shore
cg00095976	0	0	0	0	1	0	0	0	0	0	1	0	1	chr6	118228060	chr6:118228042-118229811	Island	SLC35F1	TSS1500
cg00609333	0	0	0	0	1	0	0	0	0	0	1	0	1	chr12	16505000		OpenSea	MGST1;MGST1;MGST1;MGST1	TSS1500;5'UTR;5'UTR;5'UTR
cg01287592	0	0	0	0	1	0	0	0	0	0	1	0	1	chr8	142139839	chr8:142138208-142139342	S_Shore	DENND3	5'UTR
cg01704999	0	0	0	0	1	0	0	0	0	0	1	0	1	chr15	65931192		OpenSea	SLC24A1	Body
cg02209075	0	0	0	0	1	0	0	0	0	0	1	0	1	chr22	21798794	chr22:21800412-21801052	N_Shore	HIC2	Body
cg02310103	0	0	0	0	1	0	0	0	0	0	1	0	1	chr3	50391305	chr3:50387959-50388681	S_Shelf	CYB561D2	3'UTR
cg02426178	0	0	0	0	1	0	0	0	0	0	1	0	1	chr19	10747142	chr19:10747141-10747488	Island	SLC44A2;SLC44A2	Body;Body
cg02821342	0	0	0	0	1	0	0	0	0	0	1	0	1	chr7	130793551	chr7:130794689-130795032	N_Shore	MKLN1;FLJ43663	TSS1500;Body
cg02980055	0	0	0	0	1	0	0	0	0	0	1	0	1	chr8	47866183	chr8:47866369-47866767	N_Shore
cg03020208	0	0	0	0	1	0	0	0	0	0	1	0	1	chr12	50354962	chr12:50354839-50356163	Island	AQP5	TSS1500
cg03466124	0	0	0	0	1	0	0	0	0	0	1	0	1	chr3	179168156	chr3:179168735-179169593	N_Shore	GNB4	5'UTR
cg03473016	0	0	0	0	1	0	0	0	0	0	1	0	1	chr3	123577794		OpenSea	MYLK;MYLK;MYLK;MYLK	5'UTR;5'UTR;5'UTR;5'UTR
cg03493146	0	0	0	0	1	0	0	0	0	0	1	0	1	chr7	69062082	chr7:69062374-69065037	N_Shore
cg03555227	0	0	0	0	1	0	0	0	0	0	1	0	1	chr5	170289070	chr5:170288879-170289737	Island	RANBP17	Body
cg04221461	0	0	0	0	1	0	0	0	0	0	1	0	1	chr1	243877024		OpenSea	AKT3;AKT3	Body;Body
cg04452203	0	0	0	0	1	0	0	0	0	0	1	0	1	chr4	114332844		OpenSea
cg04937184	0	0	0	0	1	0	0	0	0	0	1	0	1	chr14	54423845	chr14:54420184-54422958	S_Shore	BMP4;BMP4	TSS1500;TSS1500
cg04948475	0	0	0	0	1	0	0	0	0	0	1	0	1	chr4	69810056		OpenSea	UGT2A3;UGT2A3	Body;Body
cg05024939	0	0	0	0	1	0	0	0	0	0	1	0	1	chr4	113442251	chr4:113444181-113444389	N_Shore
cg05271255	0	0	0	0	1	0	0	0	0	0	1	0	1	chr17	79821342	chr17:79818230-79819299	S_Shelf
cg05923197	0	0	0	0	1	0	0	0	0	0	1	0	1	chr14	54418804	chr14:54418677-54418881	Island	BMP4;BMP4;BMP4	Body;Body;Body
cg05928290	0	0	0	0	1	0	0	1	0	1	3	2	1	chr14	54418728	chr14:54418677-54418881	Island	BMP4;BMP4;BMP4	Body;Body;Body
cg06048436	0	0	0	0	1	0	0	0	0	0	1	0	1	chr13	43938637		OpenSea	ENOX1;ENOX1	Body;Body
cg06144905	0	0	0	0	1	1	0	0	0	0	2	0	2	chr17	27369780		OpenSea	PIPOX	TSS200
cg06198384	0	0	0	0	1	0	0	0	0	0	1	0	1	chr1	63791999	chr1:63782394-63790471	S_Shore
cg06416491	0	0	0	0	1	0	0	0	0	0	1	0	1	chr12	39837660	chr12:39836211-39837499	S_Shore	KIF21A	TSS1500
cg06430061	0	0	0	0	1	0	0	0	0	0	1	0	1	chr5	75013592	chr5:75012962-75013515	S_Shore	C5orf37	TSS1500
cg06455149	0	0	0	0	1	0	0	0	0	0	1	0	1	chr8	25905811	chr8:25900562-25905842	Island
cg06712013	0	0	0	0	1	0	0	0	0	0	1	0	1	chr12	49759545	chr12:49760221-49761127	N_Shore	SPATS2	TSS1500
cg07066898	0	0	0	0	1	0	0	0	0	0	1	0	1	chr19	17717094	chr19:17716644-17717531	Island	UNC13A	Body
cg07638500	0	0	0	0	1	0	0	0	0	0	1	0	1	chr3	123371420		OpenSea	MYLK;MYLK;MYLK;MYLK	Body;Body;Body;Body
cg07809484	0	0	0	0	1	0	0	0	0	0	1	0	1	chr19	51231968	chr19:51231632-51231969	Island
cg08207604	0	0	0	0	1	0	0	0	0	0	1	0	1	chr6	35265308		OpenSea	DEF6	TSS1500
cg08448547	0	0	0	0	1	0	0	0	0	0	1	0	1	chr8	47862954	chr8:47866369-47866767	N_Shelf
cg09367901	0	0	0	0	1	0	0	0	0	0	1	0	1	chr14	54418851	chr14:54418677-54418881	Island	BMP4;BMP4;BMP4	Body;Body;Body
cg09678615	0	0	0	0	1	0	0	0	0	0	1	0	1	chr16	52579163	chr16:52579636-52580845	N_Shore	TOX3;TOX3	5'UTR;Body
cg10308629	0	0	0	0	1	0	0	0	0	0	1	0	1	chr7	134354803		OpenSea	BPGM;BPGM	Body;Body
cg11071401	0	0	0	0	1	0	0	0	0	0	1	0	1	chr17	48637194	chr17:48636103-48639279	Island	CACNA1G;CACNA1G;CACNA1G;CACNA1G;CACNA1G;CACNA1G;CACNA1G;CACNA1G;CACNA1G;CACNA1G;CACNA1G;CACNA1G;CACNA1G;CACNA1G;CACNA1G	TSS1500;TSS1500;TSS1500;TSS1500;TSS1500;TSS1500;TSS1500;TSS1500;TSS1500;TSS1500;TSS1500;TSS1500;TSS1500;TSS1500;TSS1500
cg11084334	0	0	0	0	1	0	0	0	0	0	1	0	1	chr3	9594264	chr3:9594068-9594328	Island	LHFPL4	Body
cg11092416	0	0	0	0	1	0	0	0	0	0	1	0	1	chr6	29617549	chr6:29617765-29617974	N_Shore
cg11117945	0	0	0	0	1	0	0	0	0	0	1	0	1	chr20	45524714	chr20:45523250-45524020	S_Shore	EYA2;EYA2	5'UTR;5'UTR
cg11298786	0	0	0	0	1	0	0	0	0	0	1	0	1	chr1	228195794	chr1:228194096-228196512	Island	WNT3A	Body
cg11529819	0	0	0	0	1	0	1	1	1	0	4	3	1	chr1	27695677	chr1:27692412-27693243	S_Shelf	FCN3;FCN3	3'UTR;3'UTR
cg11705975	0	0	0	0	1	0	0	0	0	0	1	0	1	chr10	120354248	chr10:120353692-120355821	Island	PRLHR	Body
cg11804928	0	0	0	0	1	0	0	0	0	0	1	0	1	chr17	38220298	chr17:38219084-38219880	S_Shore	THRA;THRA	5'UTR;5'UTR
cg12483947	0	0	0	0	1	0	0	0	0	0	1	0	1	chr10	72640100		OpenSea	SGPL1	3'UTR
cg13462622	0	0	0	0	1	0	0	0	0	0	1	0	1	chr9	34578996	chr9:34577866-34578258	S_Shore	CNTFR;LOC415056;CNTFR	5'UTR;Body;5'UTR
cg13739066	0	0	0	0	1	0	0	0	0	0	1	0	1	chr14	105622312	chr14:105622122-105622573	Island	JAG2;JAG2	Body;Body
cg13783238	0	0	0	0	1	0	0	0	0	0	1	0	1	chr3	160121821	chr3:160117012-160118878	S_Shelf	SMC4;MIR15B;SMC4;MIR16-2	Body;TSS1500;Body;TSS1500
cg13848598	0	0	0	0	1	0	0	0	0	0	1	0	1	chr10	115804578	chr10:115803358-115805468	Island	ADRB1	1stExon
cg14676592	0	0	0	0	1	0	0	0	0	0	1	0	1	chr16	49910862	chr16:49910209-49910863	Island
cg15774391	0	0	0	0	1	0	0	0	0	0	1	0	1	chr17	40439628	chr17:40440188-40441014	N_Shore	STAT5A;STAT5A	5'UTR;1stExon
cg16181396	0	0	0	0	1	0	0	0	0	0	1	0	1	chr3	147126206	chr3:147126988-147128999	N_Shore	ZIC1	TSS1500
cg16243756	0	0	0	0	1	0	0	0	0	0	1	0	1	chr8	15397637	chr8:15397636-15398287	Island	TUSC3;TUSC3	TSS200;TSS200
cg16314254	0	0	0	0	1	0	0	0	0	0	1	0	1	chr1	230249965		OpenSea	GALNT2	Body
cg16374999	0	0	0	0	1	0	0	0	0	0	1	0	1	chr12	49688980	chr12:49688873-49691360	Island	PRPH;PRPH	5'UTR;1stExon
cg16514113	0	0	0	0	1	0	0	0	0	0	1	0	1	chr16	34428061	chr16:34430775-34431004	N_Shelf
cg16618789	0	0	0	0	1	0	0	0	0	0	1	0	1	chr7	10116380		OpenSea
cg16703882	0	0	0	0	1	0	0	0	0	0	1	0	1	chr3	157823479	chr3:157822973-157823836	Island	SHOX2;SHOX2;SHOX2	1stExon;1stExon;1stExon
cg16852756	0	0	0	0	1	0	0	0	0	0	1	0	1	chr7	130630462		OpenSea	FLJ43663;FLJ43663	Body;Body
cg16867657	0	0	0	0	1	0	0	0	0	0	1	0	1	chr6	11044877	chr6:11043913-11045206	Island	ELOVL2	TSS1500
cg17882660	0	0	0	0	1	0	0	0	0	0	1	0	1	chr13	100637258	chr13:100637112-100637472	Island	ZIC2	Body
cg18244483	0	0	0	0	1	0	0	0	0	0	1	0	1	chr4	107423468		OpenSea
cg18826352	0	0	0	0	1	0	0	0	0	0	1	0	1	chr20	57765900	chr20:57766396-57767896	N_Shore	ZNF831	TSS200
cg19203457	0	0	0	0	1	0	0	0	0	0	1	0	1	chr6	114181798	chr6:114179734-114181226	S_Shore	MARCKS	3'UTR
cg19381811	0	0	0	0	1	0	0	0	0	0	1	0	1	chr3	49851713		OpenSea	UBA7	TSS1500
cg19662687	0	0	0	0	1	0	0	0	0	0	1	0	1	chr1	161337679		OpenSea	C1orf192	TSS200
cg20283670	0	0	0	0	1	0	0	0	0	0	1	0	1	chr10	116162728	chr10:116163391-116164599	N_Shore	AFAP1L2;AFAP1L2	Body;Body
cg20397034	0	0	0	0	1	0	0	0	0	0	1	0	1	chr7	130794584	chr7:130794689-130795032	N_Shore	MKLN1;FLJ43663	TSS1500;TSS1500
cg20704560	0	0	0	0	1	0	0	0	0	0	1	0	1	chr1	10698313	chr1:10698299-10698910	Island	CASZ1	3'UTR
cg20755989	0	0	0	0	1	0	0	0	0	0	1	0	1	chr5	28403960		OpenSea
cg20847090	0	0	0	0	1	0	0	0	0	0	1	0	1	chr1	23763959	chr1:23763154-23763971	Island	ASAP3;ASAP3	Body;Body
cg20897936	0	0	0	0	1	0	0	0	0	0	1	0	1	chr6	28554741	chr6:28554863-28555124	N_Shore	SCAND3;SCAND3	1stExon;5'UTR
cg21515406	0	0	0	0	1	0	0	0	0	0	1	0	1	chr5	3325150	chr5:3326328-3326645	N_Shore
cg21572722	0	0	0	0	1	0	0	0	0	0	1	0	1	chr6	11044894	chr6:11043913-11045206	Island	ELOVL2	TSS1500
cg22281505	0	0	0	0	1	0	0	0	0	0	1	0	1	chr17	41158783		OpenSea	IFI35;IFI35	1stExon;5'UTR
cg23500537	0	0	0	0	1	0	0	0	0	0	1	0	1	chr5	140419819		OpenSea
cg23586440	0	0	0	0	1	0	0	0	0	0	1	0	1	chr20	31067009	chr20:31070189-31072676	N_Shelf	C20orf112	5'UTR
cg23731991	0	0	0	0	1	0	0	0	0	0	1	0	1	chr7	130795031	chr7:130794689-130795032	Island	FLJ43663;MKLN1	TSS1500;5'UTR
cg24374161	0	0	0	0	1	0	0	0	0	0	1	0	1	chr11	46582058		OpenSea	AMBRA1	5'UTR
cg24441922	0	0	0	0	1	0	0	0	0	0	1	0	1	chr2	235401950	chr2:235404502-235406541	N_Shelf	ARL4C;ARL4C	3'UTR;1stExon
cg24739596	0	0	0	0	1	0	0	0	0	0	1	0	1	chr1	243967381		OpenSea	AKT3;AKT3	Body;Body
cg24881205	0	0	0	0	1	0	0	0	0	0	1	0	1	chr7	20826188	chr7:20823307-20825662	S_Shore	SP8;SP8	5'UTR;Body
cg24996883	0	0	0	0	1	0	0	0	0	0	1	0	1	chr1	226821857		OpenSea	ITPKB	3'UTR
cg25062539	0	0	0	0	1	0	0	0	0	0	1	0	1	chr8	79718482	chr8:79716681-79717403	S_Shore	IL7	TSS1500
cg25936902	0	0	0	0	1	0	0	0	0	0	1	0	1	chr13	30982971	chr13:30982287-30982827	S_Shore
cg26535072	0	0	0	0	1	0	0	0	0	0	1	0	1	chr9	72288156	chr9:72286804-72288081	S_Shore	APBA1	TSS1500
cg26650655	0	0	0	0	1	0	0	0	0	0	1	0	1	chr5	88178400	chr5:88179866-88180258	N_Shore	MEF2C;MEF2C	5'UTR;5'UTR
cg26718511	0	0	0	0	1	0	0	0	0	0	1	0	1	chr6	25652531	chr6:25652380-25652709	Island	SCGN;SCGN	1stExon;5'UTR
cg27061971	0	0	0	0	1	0	0	0	0	0	1	0	1	chr5	72746990	chr5:72746989-72747587	Island
cg27396655	0	0	0	0	1	0	0	0	0	0	1	0	1	chr22	39240517	chr22:39239168-39240425	S_Shore	NPTXR	TSS1500
cg27437510	0	0	0	0	1	0	0	0	0	0	1	0	1	chr7	150817197	chr7:150817005-150817237	Island	AGAP3;AGAP3	Body;Body
cg00075967	0	0	0	0	0	1	0	0	0	0	1	0	1	chr15	74495354		OpenSea	STRA6;STRA6;STRA6;STRA6;STRA6;STRA6	5'UTR;5'UTR;1stExon;5'UTR;TSS200;5'UTR
cg00374717	0	0	0	0	0	1	0	0	0	0	1	0	1	chr17	66303145		OpenSea	ARSG	5'UTR
cg00864867	0	0	0	0	0	1	0	0	0	0	1	0	1	chr12	80085268	chr12:80083531-80085154	S_Shore	PAWR	TSS1500
cg00945507	0	0	0	0	0	1	0	0	0	0	1	0	1	chr7	54827677	chr7:54826581-54827188	S_Shore	SEC61G;SEC61G	TSS1500;TSS1500
cg01027739	0	0	0	0	0	1	0	0	0	0	1	0	1	chr9	131842738	chr9:131842931-131843748	N_Shore	DOLPP1;DOLPP1	TSS1500;TSS1500
cg01353448	0	0	0	0	0	1	0	0	0	0	1	0	1	chr7	31726912		OpenSea	C7orf16;C7orf16;C7orf16;C7orf16	5'UTR;1stExon;5'UTR;1stExon
cg01584473	0	0	0	0	0	1	0	0	0	0	1	0	1	chr7	100663367		OpenSea	MUC17;MUC17	5'UTR;1stExon
cg01644850	0	0	0	0	0	1	0	0	0	0	1	0	1	chr19	58193231	chr19:58193268-58193638	N_Shore	ZNF551	TSS200
cg01656216	0	0	0	0	0	1	0	0	0	0	1	0	1	chr10	31273710		OpenSea	ZNF438;ZNF438;ZNF438;ZNF438;ZNF438;ZNF438;ZNF438;ZNF438	5'UTR;5'UTR;5'UTR;5'UTR;5'UTR;5'UTR;5'UTR;Body
cg01873645	0	0	0	0	0	1	0	0	0	0	1	0	1	chr9	74526649	chr9:74525249-74526679	Island	FAM108B1;FAM108B1;C9orf85;C9orf85	TSS1500;TSS1500;5'UTR;1stExon
cg01968178	0	0	0	0	0	1	0	0	0	0	1	0	1	chr2	86565038	chr2:86564242-86565068	Island	REEP1;REEP1;REEP1;REEP1	Body;TSS1500;TSS1500;TSS1500
cg02085507	0	0	0	0	0	1	0	0	0	0	1	0	1	chr19	6739192	chr19:6739883-6740158	N_Shore	TRIP10	TSS1500
cg02154074	0	0	0	0	0	1	0	0	0	0	1	0	1	chr2	74756234	chr2:74756223-74757930	Island	HTRA2;HTRA2;AUP1	TSS1500;TSS1500;Body
cg02217159	0	0	0	0	0	1	0	0	0	0	1	0	1	chr6	62996697	chr6:62995855-62996228	S_Shore	KHDRBS2	TSS1500
cg02331561	0	0	0	0	0	1	0	0	0	0	1	0	1	chr16	2391081	chr16:2389706-2392164	Island	ABCA17P;ABCA3	Body;TSS1500
cg02332492	0	0	0	0	0	1	0	0	0	0	1	0	1	chr9	139840678	chr9:139835416-139839440	S_Shore	C8G	Body
cg02364642	0	0	0	0	0	1	0	0	0	0	1	0	1	chr12	58005758	chr12:58003880-58004249	S_Shore	GEFT;GEFT	1stExon;Body
cg02388150	0	0	0	0	0	1	0	0	0	0	1	0	1	chr8	41165699	chr8:41165852-41167140	N_Shore	SFRP1	Body
cg02479575	0	0	0	0	0	1	0	0	0	0	1	0	1	chr19	4769653		OpenSea	MIR7-3;C19orf30	TSS1500;Body
cg02489552	0	0	0	0	0	1	0	0	0	0	1	0	1	chr19	15121531	chr19:15121590-15122143	N_Shore	CCDC105	TSS200
cg02580606	0	0	0	0	0	1	0	0	0	0	1	0	1	chr17	39526726		OpenSea	KRT33B	TSS1500
cg02654291	0	0	0	0	0	1	0	0	0	0	1	0	1	chr9	86572014	chr9:86571047-86572027	Island	C9orf64	TSS1500
cg02827112	0	0	0	0	0	1	0	0	0	0	1	0	1	chr4	95129403	chr4:95128657-95129289	S_Shore	SMARCAD1;SMARCAD1;SMARCAD1	5'UTR;5'UTR;5'UTR
cg02972551	0	0	0	0	0	1	0	0	0	0	1	0	1	chr2	86668068	chr2:86667815-86669447	Island	KDM3A;KDM3A	TSS1500;TSS1500
cg03103192	0	0	0	0	0	1	0	0	0	0	1	0	1	chr4	52917271	chr4:52917388-52918280	N_Shore	SPATA18	TSS1500
cg03167275	0	0	0	0	0	1	0	0	0	0	1	0	1	chr21	18886093	chr21:18884806-18886111	Island	CXADR	Body
cg03270204	0	0	0	0	0	1	0	0	0	0	1	0	1	chr6	30851638	chr6:30852102-30852676	N_Shore	DDR1;DDR1	TSS1500;TSS1500
cg03565323	0	0	0	0	0	1	0	0	0	0	1	0	1	chr17	16472866	chr17:16472074-16472800	S_Shore	ZNF287	TSS1500
cg03588357	0	0	0	0	0	1	0	0	0	0	1	0	1	chr14	91720173	chr14:91719576-91720228	Island	GPR68;GPR68	1stExon;5'UTR
cg03760483	0	0	0	0	0	1	0	0	0	0	1	0	1	chr17	6899297	chr17:6898820-6900427	Island	ALOX12	TSS200
cg04084157	0	0	0	0	0	1	0	0	0	0	1	0	1	chr7	100809049	chr7:100806279-100809064	Island	VGF	TSS200
cg04126866	0	0	0	0	0	1	0	0	0	0	1	0	1	chr10	85932763		OpenSea	C10orf99	TSS1500
cg04528819	0	0	0	0	0	1	0	0	0	0	1	0	1	chr7	130418315	chr7:130417912-130419378	Island	KLF14	1stExon
cg04836038	0	0	0	0	0	1	0	0	0	0	1	0	1	chr13	99739382	chr13:99738331-99740225	Island	DOCK9;DOCK9	TSS1500;TSS1500
cg05250458	0	0	0	0	0	1	0	0	0	0	1	0	1	chr19	9473565	chr19:9473589-9474001	N_Shore	ZNF177	TSS200
cg05294243	0	0	0	0	0	1	0	0	0	0	1	0	1	chr19	51569106	chr19:51568154-51568412	S_Shore	KLK13	TSS1500
cg05675373	0	0	0	0	0	1	0	0	0	0	1	0	1	chr1	110754257	chr1:110752256-110754794	Island	KCNC4;KCNC4;KCNC4	1stExon;1stExon;1stExon
cg05755779	0	0	0	0	0	1	0	0	0	0	1	0	1	chr8	120079625		OpenSea	COLEC10	1stExon
cg05921699	0	0	0	0	0	1	0	0	0	0	1	0	1	chr19	42380725		OpenSea	CD79A;CD79A	TSS1500;TSS1500
cg05960024	0	0	0	0	0	1	0	0	0	0	1	0	1	chr4	56376020		OpenSea	CLOCK	5'UTR
cg06121469	0	0	0	0	0	1	0	0	0	0	1	0	1	chr15	44956098	chr15:44955291-44955983	S_Shore	SPG11;SPG11	TSS1500;TSS1500
cg06361108	0	0	0	0	0	1	0	0	0	0	1	0	1	chr16	2478781	chr16:2478686-2479968	Island	CCNF	TSS1500
cg06462291	0	0	0	0	0	1	0	0	0	0	1	0	1	chr12	104235479	chr12:104234273-104235327	S_Shore	NT5DC3	TSS1500
cg06493994	0	0	0	0	0	1	0	0	0	0	1	0	1	chr6	25652602	chr6:25652380-25652709	Island	SCGN;SCGN	1stExon;5'UTR
cg06557358	0	0	0	0	0	1	0	0	0	0	1	0	1	chr17	32907002	chr17:32905965-32908951	Island	TMEM132E;C17orf102	TSS1500;TSS1500
cg06738602	0	0	0	0	0	1	0	0	0	0	1	0	1	chr14	52780634	chr14:52780687-52781969	N_Shore	PTGER2	TSS1500
cg06810647	0	0	0	0	0	1	0	0	0	0	1	0	1	chr16	1665094	chr16:1660054-1665095	Island	CRAMP1L	Body
cg06952310	0	0	0	0	0	1	0	0	0	1	2	1	1	chr19	19327990		OpenSea	NCAN	Body
cg06993413	0	0	0	0	0	1	0	0	0	0	1	0	1	chr15	65810204	chr15:65809685-65810168	S_Shore	DPP8;DPP8;DPP8;DPP8	TSS200;TSS200;TSS1500;TSS200
cg07285276	0	0	0	0	0	1	0	0	0	0	1	0	1	chr9	134613015		OpenSea	RAPGEF1	TSS200
cg07291563	0	0	0	0	0	1	0	0	0	0	1	0	1	chr19	48949441	chr19:48949034-48949442	Island	GRWD1	1stExon
cg07337598	0	0	0	0	0	1	0	0	0	0	1	0	1	chr1	150953943		OpenSea	ANXA9	TSS1500
cg07455279	0	0	0	0	0	1	0	0	0	0	1	0	1	chr19	54605703	chr19:54605985-54606590	N_Shore	NDUFA3	TSS1500
cg07595943	0	0	0	0	0	1	0	0	0	0	1	0	1	chr16	84224901	chr16:84224731-84225085	Island	ADAD2;ADAD2	1stExon;1stExon
cg08030082	0	0	0	0	0	1	0	0	0	0	1	0	1	chr2	25391839	chr2:25391072-25391875	Island	POMC;POMC	TSS1500;TSS1500
cg08090772	0	0	0	0	0	1	0	0	0	0	1	0	1	chr8	67344640	chr8:67344497-67344989	Island	ADHFE1	TSS200
cg08124722	0	0	0	0	0	1	0	0	0	0	1	0	1	chr17	32597714		OpenSea	CCL7	Body
cg08251036	0	0	0	0	0	1	0	0	0	0	1	0	1	chr2	135008923		OpenSea
cg08370996	0	0	0	0	0	1	0	0	0	0	1	0	1	chr15	96874031	chr15:96873408-96877721	Island	NR2F2;NR2F2	TSS200;Body
cg08413469	0	0	0	0	0	1	0	0	0	0	1	0	1	chr1	68962940	chr1:68962283-68963006	Island	DEPDC1;DEPDC1	TSS200;TSS200
cg08434234	0	0	0	0	0	1	0	0	0	0	1	0	1	chr7	137531173	chr7:137531125-137532382	Island	DGKI	Body
cg08771731	0	0	0	0	0	1	0	0	0	0	1	0	1	chr5	17216434	chr5:17216489-17217036	N_Shore	LOC285696;BASP1	Body;TSS1500
cg09019938	0	0	0	0	0	1	0	0	0	0	1	0	1	chr10	52834498	chr10:52833539-52834752	Island	PRKG1;PRKG1	1stExon;Body
cg09118625	0	0	0	0	0	1	0	0	0	0	1	0	1	chr1	68512971	chr1:68512643-68513005	Island	DIRAS3	Body
cg09191327	0	0	0	0	0	1	0	0	0	0	1	0	1	chr9	133540108	chr9:133534534-133542394	Island	PRDM12	1stExon
cg09418283	0	0	0	0	0	1	0	0	0	0	1	0	1	chr12	80084718	chr12:80083531-80085154	Island	PAWR;PAWR	1stExon;5'UTR
cg09509673	0	0	0	0	0	1	0	0	0	0	1	0	1	chr17	40833697	chr17:40834791-40835098	N_Shore	CCR10;CNTNAP1	Body;TSS1500
cg09785172	0	0	0	0	0	1	0	0	0	0	1	0	1	chr4	6271658	chr4:6271280-6272182	Island	WFS1;WFS1;WFS1;WFS1	5'UTR;1stExon;1stExon;5'UTR
cg09869858	0	0	0	0	0	1	0	0	0	0	1	0	1	chr12	48120416		OpenSea	P11	TSS1500
cg09885951	0	0	0	0	0	1	0	0	0	0	1	0	1	chr1	214776469	chr1:214776256-214776935	Island	CENPF	TSS200
cg10281002	0	0	0	0	0	1	0	0	0	0	1	0	1	chr12	114846399	chr12:114845861-114847650	Island	TBX5;TBX5	TSS200;TSS200
cg10376763	0	0	0	0	0	1	0	0	0	0	1	0	1	chr2	217724363		OpenSea	TNP1	3'UTR
cg10377274	0	0	0	0	0	1	0	0	0	0	1	0	1	chr11	125616888		OpenSea	PATE1	Body
cg10486998	0	0	0	0	0	1	0	0	0	0	1	0	1	chr18	74961787	chr18:74961556-74963822	Island	GALR1	TSS1500
cg10523019	0	0	0	0	0	1	0	0	0	0	1	0	1	chr2	227700458	chr2:227700313-227701115	Island	RHBDD1;RHBDD1	TSS1500;TSS1500
cg10920957	0	0	0	0	0	1	0	0	0	0	1	0	1	chr16	87635473	chr16:87636506-87637284	N_Shore	JPH3	TSS1500
cg11932564	0	0	0	0	0	1	0	0	0	0	1	0	1	chr22	42322146	chr22:42322043-42322909	Island	TNFRSF13C	Body
cg12351433	0	0	0	0	0	1	0	0	0	0	1	0	1	chr2	48982957	chr2:48982621-48982958	Island	LHCGR	TSS200
cg12373771	0	0	0	0	0	1	0	0	0	0	1	0	1	chr22	17601381	chr22:17600563-17602611	Island	CECR6;CECR6	1stExon;5'UTR
cg12768605	0	0	0	0	0	1	0	0	0	0	1	0	1	chr19	44324951	chr19:44324436-44325009	Island	LYPD5	TSS200
cg12830694	0	0	0	0	0	1	0	0	0	0	1	0	1	chr19	38747796	chr19:38746638-38747379	S_Shore	PPP1R14A	TSS1500
cg12946225	0	0	0	0	0	1	0	0	0	0	1	0	1	chr19	3573751	chr19:3572545-3574626	Island	HMG20B	Body
cg13038560	0	0	0	0	0	1	0	0	0	0	1	0	1	chr2	200819113	chr2:200820053-200820716	N_Shore	C2orf60;C2orf60;C2orf47	Body;Body;TSS1500
cg13216057	0	0	0	0	0	1	0	0	0	0	1	0	1	chr11	12030643	chr11:12029737-12030841	Island	DKK3;DKK3;DKK3	TSS200;TSS1500;5'UTR
cg13319175	0	0	0	0	0	1	0	0	0	0	1	0	1	chr1	19746564		OpenSea	CAPZB	Body
cg13460409	0	0	0	0	0	1	0	0	0	0	1	0	1	chr21	38379570	chr21:38377937-38379437	S_Shore	DSCR6	Body
cg13682722	0	0	0	0	0	1	0	0	0	0	1	0	1	chr14	90798568	chr14:90798164-90798394	S_Shore	C14orf102;C14orf102	TSS1500;TSS1500
cg13836627	0	0	0	0	0	1	0	0	0	0	1	0	1	chr15	30113723	chr15:30113705-30113940	Island	TJP1;TJP1	Body;Body
cg13854874	0	0	0	0	0	1	0	0	0	0	1	0	1	chr21	37757525	chr21:37757496-37758113	Island	CHAF1B	TSS200
cg13899108	0	0	0	0	0	1	0	0	0	0	1	0	1	chr19	18344322	chr19:18343496-18344196	S_Shore	PDE4C	5'UTR
cg13975369	0	0	0	0	0	1	0	0	0	0	1	0	1	chr7	130080553	chr7:130080527-130081067	Island	TSGA14	Body
cg14258236	0	0	0	0	0	1	0	0	0	0	1	0	1	chr6	29323330		OpenSea	OR5V1	1stExon
cg14308452	0	0	0	0	0	1	0	0	0	0	1	0	1	chr19	5784184	chr19:5785399-5785819	N_Shore	PRR22;PRR22	Body;1stExon
cg14329157	0	0	0	0	0	1	0	0	0	0	1	0	1	chr2	228736135	chr2:228736230-228736544	N_Shore	WDR69	TSS200
cg14424579	0	0	0	0	0	1	0	0	0	0	1	0	1	chr2	27274309	chr2:27274165-27274953	Island	AGBL5;AGBL5	TSS200;TSS200
cg14501253	0	0	0	0	0	1	0	0	0	0	1	0	1	chr8	12809014	chr8:12808798-12809862	Island	C8orf79	5'UTR
cg14658362	0	0	0	0	0	1	0	0	0	0	1	0	1	chr8	30241661	chr8:30241416-30242878	Island	RBPMS;RBPMS;RBPMS;RBPMS	TSS1500;TSS1500;TSS1500;TSS1500
cg14723032	0	0	0	0	0	1	0	0	0	0	1	0	1	chr17	6460572	chr17:6459129-6459829	S_Shore	PITPNM3;PITPNM3	TSS1500;TSS1500
cg14894144	0	0	0	0	0	1	0	0	0	0	1	0	1	chr18	21270554	chr18:21269269-21270349	S_Shore	LAMA3;LAMA3	Body;Body
cg14992253	0	0	0	0	0	1	0	0	0	0	1	0	1	chr1	32687567	chr1:32687521-32688040	Island	EIF3I;C1orf91	TSS1500;Body
cg15341340	0	0	0	0	0	1	0	0	0	0	1	0	1	chr19	12992237	chr19:12991690-12992508	Island	DNASE2;DNASE2	5'UTR;1stExon
cg15381769	0	0	0	0	0	1	0	0	0	0	1	0	1	chr6	128841972	chr6:128840158-128842126	Island	PTPRK;PTPRK	TSS200;TSS200
cg15547534	0	0	0	0	0	1	0	0	0	0	1	0	1	chr7	100034410	chr7:100033262-100034253	S_Shore	C7orf47	TSS1500
cg15661409	0	0	0	0	0	1	0	0	0	0	1	0	1	chr14	57960976		OpenSea	C14orf105	TSS1500
cg15974053	0	0	0	0	0	1	0	0	0	0	1	0	1	chr19	49339789	chr19:49340488-49340774	N_Shore	HSD17B14;HSD17B14	5'UTR;1stExon
cg15988232	0	0	0	0	0	1	0	0	0	0	1	0	1	chr3	47621127	chr3:47619112-47621131	Island	CSPG5	TSS1500
cg16150435	0	0	0	0	0	1	0	0	0	0	1	0	1	chr6	31080529		OpenSea	C6orf15	TSS200
cg16241714	0	0	0	0	0	1	0	0	0	0	1	0	1	chr8	48650511	chr8:48649766-48651653	Island	CEBPD	1stExon
cg16494477	0	0	0	0	0	1	0	0	0	0	1	0	1	chr5	170847251	chr5:170845760-170848124	Island	FGF18	Body
cg16547529	0	0	0	0	0	1	0	0	0	0	1	0	1	chr11	75140681	chr11:75140737-75141849	N_Shore	KLHL35	Body
cg16579101	0	0	0	0	0	1	0	0	0	0	1	0	1	chr12	6677158	chr12:6676999-6677755	Island	NOP2;NOP2	5'UTR;5'UTR
cg17063929	0	0	0	0	0	1	0	0	0	0	1	0	1	chr11	89224799	chr11:89224416-89224718	S_Shore	NOX4;NOX4;NOX4;NOX4	5'UTR;TSS200;TSS200;TSS200
cg17099569	0	0	0	0	0	1	0	0	0	0	1	0	1	chr2	121549866		OpenSea
cg17285325	0	0	0	0	0	1	0	0	0	0	1	0	1	chr22	50968343	chr22:50963608-50970768	Island	TYMP;TYMP;TYMP;TYMP;TYMP	1stExon;5'UTR;1stExon;5'UTR;TSS200
cg17408647	0	0	0	0	0	1	0	0	0	0	1	0	1	chr7	43769049	chr7:43768814-43769479	Island	C7orf44;C7orf44	5'UTR;1stExon
cg17655614	0	0	0	0	0	1	0	0	0	0	1	0	1	chr16	68770944	chr16:68771034-68772344	N_Shore	CDH1	TSS1500
cg17729667	0	0	0	0	0	1	0	0	0	0	1	0	1	chr20	25566382	chr20:25565437-25566547	Island	NINL	TSS1500
cg17853587	0	0	0	0	0	1	0	0	0	0	1	0	1	chr4	118954386	chr4:118954410-118955207	N_Shore	NDST3	TSS1500
cg17960516	0	0	0	0	0	1	0	0	0	0	1	0	1	chr4	3465004	chr4:3464799-3465440	Island	DOK7;DOK7	TSS200;TSS200
cg18055007	0	0	0	0	0	1	0	0	0	0	1	0	1	chr6	31698226	chr6:31695894-31698245	Island	DDAH2	TSS200
cg18180783	0	0	0	0	0	1	0	0	0	0	1	0	1	chr10	75402320		OpenSea	MYOZ1	TSS1500
cg18440048	0	0	0	0	0	1	0	0	0	0	1	0	1	chr22	24093826	chr22:24093026-24093621	S_Shore	ZNF70	TSS1500
cg18573383	0	0	0	0	0	1	0	0	0	0	1	0	1	chr12	75603401	chr12:75601081-75601752	S_Shore	KCNC2;KCNC2;KCNC2;KCNC2;KCNC2;KCNC2	1stExon;1stExon;5'UTR;5'UTR;1stExon;5'UTR
cg18983672	0	0	0	0	0	1	0	0	0	0	1	0	1	chr1	47881256	chr1:47881896-47883065	N_Shore	FOXE3	TSS1500
cg18984151	0	0	0	0	0	1	0	0	0	0	1	0	1	chr3	47555476	chr3:47554805-47555404	S_Shore	C3orf75	TSS1500
cg19008809	0	0	0	0	0	1	0	0	0	0	1	0	1	chr3	53080682	chr3:53078956-53081101	Island	SFMBT1;SFMBT1;SFMBT1	TSS1500;TSS1500;TSS1500
cg19167673	0	0	0	0	0	1	0	0	0	0	1	0	1	chr22	39640835	chr22:39638219-39640966	Island	PDGFB;PDGFB	1stExon;5'UTR
cg19273182	0	0	0	0	0	1	0	0	0	0	1	0	1	chr2	60983417	chr2:60983193-60983870	Island	PAPOLG;PAPOLG	1stExon;5'UTR
cg19305227	0	0	0	0	0	1	0	0	0	0	1	0	1	chr15	45544335		OpenSea	SLC28A2	TSS200
cg19346193	0	0	0	0	0	1	0	0	0	0	1	0	1	chr10	127513190	chr10:127511329-127512197	S_Shore	BCCIP;BCCIP;UROS;BCCIP	Body;Body;TSS1500;Body
cg19478743	0	0	0	0	0	1	0	0	0	0	1	0	1	chr17	4642647	chr17:4642038-4643410	Island	ZMYND15;CXCL16;CXCL16;ZMYND15	TSS1500;1stExon;1stExon;TSS1500
cg19514928	0	0	0	0	0	1	0	0	0	0	1	0	1	chr1	95583636	chr1:95582750-95583572	S_Shore	TMEM56	5'UTR
cg19692710	0	0	0	0	0	1	0	0	0	0	1	0	1	chr11	73661920		OpenSea	DNAJB13;DNAJB13	1stExon;5'UTR
cg19945840	0	0	0	0	0	1	0	0	0	0	1	0	1	chr1	1168036	chr1:1167001-1168985	Island	SDF4;SDF4;B3GALT6	TSS1500;TSS1500;1stExon
cg20295671	0	0	0	0	0	1	0	0	0	0	1	0	1	chr22	22090486	chr22:22089624-22090909	Island	YPEL1	TSS1500
cg20305610	0	0	0	0	0	1	0	0	0	0	1	0	1	chr4	95373302	chr4:95372801-95373535	Island	PDLIM5;PDLIM5;PDLIM5;PDLIM5;PDLIM5	5'UTR;Body;5'UTR;5'UTR;5'UTR
cg20524216	0	0	0	0	0	1	0	0	0	0	1	0	1	chr3	47555100	chr3:47554805-47555404	Island	C3orf75;C3orf75	5'UTR;1stExon
cg20692569	0	0	0	0	0	1	0	0	0	0	1	0	1	chr7	72848481	chr7:72847933-72850032	Island	FZD9	1stExon
cg20761322	0	0	0	0	0	1	0	0	0	0	1	0	1	chr15	78423564	chr15:78423593-78424096	N_Shore	CIB2;CIB2	1stExon;5'UTR
cg20795863	0	0	0	0	0	1	0	0	0	0	1	0	1	chr2	233896119		OpenSea	NEU2	TSS1500
cg20828084	0	0	0	0	0	1	0	0	0	0	1	0	1	chr15	81070851	chr15:81071267-81073220	N_Shore	KIAA1199	TSS1500
cg20914508	0	0	0	0	0	1	0	0	0	0	1	0	1	chr3	115342333		OpenSea	GAP43;GAP43;GAP43;GAP43	1stExon;5'UTR;5'UTR;1stExon
cg20947775	0	0	0	0	0	1	0	0	0	0	1	0	1	chr4	83720240	chr4:83719009-83720241	Island	SCD5;SCD5	TSS1500;TSS1500
cg20999813	0	0	0	0	0	1	0	0	0	0	1	0	1	chr16	84734014	chr16:84733163-84734028	Island	USP10	Body
cg21096399	0	0	0	0	0	1	0	0	0	0	1	0	1	chr11	119188145	chr11:119186947-119187894	S_Shore	MCAM	TSS1500
cg21378206	0	0	0	0	0	1	0	0	0	0	1	0	1	chr2	113817043		OpenSea	IL1F5;IL1F5	Body;Body
cg21460081	0	0	0	0	0	1	0	0	0	0	1	0	1	chr17	46656012	chr17:46654053-46654369	S_Shore	HOXB4	TSS1500
cg21801378	0	0	0	0	0	1	0	0	0	0	1	0	1	chr15	72612125	chr15:72611946-72612802	Island	BRUNOL6	1stExon
cg21870884	0	0	0	0	0	1	0	0	0	0	1	0	1	chr1	200842429	chr1:200842196-200843388	Island	GPR25	1stExon
cg22006386	0	0	0	0	0	1	0	0	0	0	1	0	1	chr19	38827378	chr19:38826303-38826573	S_Shore	CATSPERG	5'UTR
cg22289837	0	0	0	0	0	1	0	0	0	0	1	0	1	chr8	86350278	chr8:86350765-86351196	N_Shore	CA3	TSS1500
cg22432269	0	0	0	0	0	1	0	0	0	0	1	0	1	chr15	22892697	chr15:22891937-22893998	Island	CYFIP1;CYFIP1	5'UTR;1stExon
cg22449114	0	0	0	0	0	1	0	0	0	0	1	0	1	chr20	590243	chr20:590222-591222	Island	TCF15	Body
cg22679120	0	0	0	0	0	1	0	0	0	0	1	0	1	chr7	2353402	chr7:2353629-2354075	N_Shore	SNX8	Body
cg22736354	0	0	0	0	0	1	0	0	0	0	1	0	1	chr6	18122719	chr6:18122250-18122994	Island	NHLRC1	1stExon
cg22809047	0	0	0	0	0	1	0	0	0	0	1	0	1	chr2	101618261	chr2:101618247-101618658	Island	RPL31;RPL31;RPL31	TSS1500;TSS1500;TSS1500
cg22901840	0	0	0	0	0	1	0	0	0	0	1	0	1	chr1	68512777	chr1:68512643-68513005	Island	DIRAS3	Body
cg22920873	0	0	0	0	0	1	0	0	0	0	1	0	1	chr7	139025153	chr7:139024930-139026298	Island	C7orf55	TSS1500
cg23517605	0	0	0	0	0	1	0	0	0	0	1	0	1	chr6	3228365	chr6:3227025-3229688	Island	TUBB2B	TSS1500
cg23662675	0	0	0	0	0	1	0	0	0	0	1	0	1	chr20	45985596		OpenSea	ZMYND8;ZMYND8;ZMYND8	TSS200;TSS200;TSS200
cg23941599	0	0	0	0	0	1	0	0	0	0	1	0	1	chr5	114880796	chr5:114880113-114880772	S_Shore	FEM1C	TSS1500
cg24116886	0	0	0	0	0	1	0	0	0	0	1	0	1	chr20	137877		OpenSea	DEFB127	TSS1500
cg24126851	0	0	0	0	0	1	0	0	0	0	1	0	1	chr11	6678143	chr11:6676496-6677096	S_Shore	DCHS1	TSS1500
cg24254120	0	0	0	0	0	1	0	0	0	0	1	0	1	chr13	34392869	chr13:34392127-34392493	S_Shore	RFC3;RFC3	Body;Body
cg24262469	0	0	0	0	0	1	0	0	0	0	1	0	1	chr3	156391694	chr3:156391811-156393607	N_Shore	TIPARP;LOC100287227	TSS1500;Body
cg24450312	0	0	0	0	0	1	0	0	0	0	1	0	1	chr1	206681158	chr1:206680236-206681444	Island	RASSF5;RASSF5	1stExon;1stExon
cg24580001	0	0	0	0	0	1	0	0	0	0	1	0	1	chr11	64106532	chr11:64109822-64110228	N_Shelf	CCDC88B	TSS1500
cg24834740	0	0	0	0	0	1	0	0	0	0	1	0	1	chr20	37434552	chr20:37434206-37435592	Island	PPP1R16B	5'UTR
cg25070637	0	0	0	0	0	1	0	0	0	0	1	0	1	chr8	97505868	chr8:97505747-97507607	Island	SDC2	TSS200
cg25148589	0	0	0	0	0	1	0	0	0	0	1	0	1	chr4	158141936	chr4:158143296-158144053	N_Shore	GRIA2;GRIA2;GRIA2;GRIA2;GRIA2	1stExon;5'UTR;5'UTR;1stExon;5'UTR
cg25505610	0	0	0	0	0	1	0	0	0	0	1	0	1	chr11	32605184	chr11:32605183-32605729	Island	EIF3M	TSS1500
cg25552492	0	0	0	0	0	1	0	0	0	0	1	0	1	chr8	22013999	chr8:22014152-22014559	N_Shore	LGI3	1stExon
cg25683012	0	0	0	0	0	1	0	0	0	0	1	0	1	chr12	57030113	chr12:57028393-57028747	S_Shore	BAZ2A;BAZ2A	1stExon;5'UTR
cg25771195	0	0	0	0	0	1	0	0	0	0	1	0	1	chr16	58163814	chr16:58162754-58163682	S_Shore	C16orf80	TSS1500
cg25781123	0	0	0	0	0	1	0	0	0	0	1	0	1	chr3	9404598	chr3:9404683-9404938	N_Shore	THUMPD3;THUMPD3	TSS200;TSS200
cg26003813	0	0	0	0	0	1	0	0	0	0	1	0	1	chr16	23689802	chr16:23689891-23690671	N_Shore	PLK1	TSS1500
cg26005082	0	0	0	0	0	1	0	0	0	0	1	0	1	chr19	4769660		OpenSea	MIR7-3;C19orf30	TSS1500;Body
cg26045434	0	0	0	0	0	1	0	0	0	0	1	0	1	chr8	21987861	chr8:21987532-21989013	Island	HR;HR	5'UTR;5'UTR
cg26297688	0	0	0	0	0	1	0	0	0	0	1	0	1	chr12	107349093	chr12:107349152-107350089	N_Shore	C12orf23	TSS1500
cg26372517	0	0	0	0	0	1	0	0	0	0	1	0	1	chr1	36039159	chr1:36038927-36040051	Island	TFAP2E;TFAP2E	5'UTR;1stExon
cg26453588	0	0	0	0	0	1	0	0	0	0	1	0	1	chr22	43506021	chr22:43505951-43506167	Island	BIK	TSS1500
cg26620959	0	0	0	0	0	1	0	0	0	0	1	0	1	chr6	152958489	chr6:152957810-152958472	S_Shore	SYNE1;SYNE1;SYNE1	1stExon;TSS1500;5'UTR
cg26842024	0	0	0	0	0	1	0	0	0	0	1	0	1	chr19	16436122	chr19:16435202-16438064	Island	KLF2	Body
cg26845300	0	0	0	0	0	1	0	0	0	0	1	0	1	chr6	158243833	chr6:158243601-158245035	Island	SNX9	TSS1500
cg27092035	0	0	0	0	0	1	0	0	0	0	1	0	1	chr5	175792880	chr5:175792355-175793505	Island	ARL10	Body
cg27169020	0	0	0	0	0	1	0	0	0	0	1	0	1	chr15	83954229	chr15:83951980-83953930	S_Shore	BNC1	TSS1500
cg27319898	0	0	0	0	0	1	0	0	0	0	1	0	1	chr7	88389003	chr7:88388488-88389283	Island	ZNF804B;ZNF804B	1stExon;5'UTR
cg27377450	0	0	0	0	0	1	0	0	0	0	1	0	1	chr19	7446301		OpenSea
cg27413543	0	0	0	0	0	1	0	0	0	0	1	0	1	chr4	83812148	chr4:83811958-83812708	Island	SEC31A;SEC31A;SEC31A;SEC31A;SEC31A	5'UTR;5'UTR;5'UTR;5'UTR;5'UTR
cg27494383	0	0	0	0	0	1	0	0	0	0	1	0	1	chr15	41805868	chr15:41803443-41805531	S_Shore	LTK;LTK;LTK	1stExon;1stExon;1stExon
cg00091693	0	0	0	0	0	1	0	0	0	0	1	0	1	chr17	39041602		OpenSea	KRT20	TSS200
cg00168942	0	0	0	0	0	1	0	0	0	0	1	0	1	chr10	35894430	chr10:35896518-35897461	N_Shelf	GJD4;GJD4	1stExon;5'UTR
cg00431549	0	0	0	0	0	1	0	0	0	0	1	0	1	chr12	15039025		OpenSea	MGP	TSS200
cg00436603	0	0	0	0	0	1	0	0	0	0	1	0	1	chr10	135340740	chr10:135341255-135342561	N_Shore	CYP2E1	TSS200
cg01027805	0	0	0	0	0	1	0	0	0	0	1	0	1	chr14	21566863	chr14:21566540-21566822	S_Shore	ZNF219;C14orf176;ZNF219;ZNF219	5'UTR;TSS1500;5'UTR;TSS200
cg01234063	0	0	0	0	0	1	0	0	0	0	1	0	1	chr11	126226007	chr11:126225355-126226073	Island	ST3GAL4	TSS200
cg01262913	0	0	0	0	0	1	0	0	0	0	1	0	1	chr21	38580486		OpenSea	DSCR9	TSS1500
cg01407797	0	0	0	0	0	1	0	0	0	0	1	0	1	chr22	29168514	chr22:29168628-29169048	N_Shore	CCDC117	TSS200
cg01459453	0	0	0	0	0	1	0	0	0	0	1	0	1	chr1	169599212		OpenSea	SELP	Body
cg01485645	0	0	0	0	0	1	0	0	0	0	1	0	1	chr17	36862199	chr17:36858278-36861697	S_Shore	MLLT6	Body
cg01511567	0	0	0	0	0	1	0	0	0	0	1	0	1	chr11	57103631	chr11:57102841-57103430	S_Shore	SSRP1	TSS1500
cg01560871	0	0	0	0	0	1	0	0	0	0	1	0	1	chr10	72545424		OpenSea	C10orf27	TSS1500
cg01570885	0	0	0	0	0	1	0	0	0	0	1	0	1	chr6	3849272	chr6:3849271-3851048	Island	FAM50B	TSS1500
cg01820374	0	0	0	0	0	1	0	0	0	0	1	0	1	chr12	6882083	chr12:6882855-6883184	N_Shore	LAG3	Body
cg02047577	0	0	0	0	0	1	0	0	0	0	1	0	1	chr20	62587702	chr20:62586919-62588218	Island	UCKL1AS;UCKL1	Body;1stExon
cg02071305	0	0	0	0	0	1	0	0	0	0	1	0	1	chr15	41185973	chr15:41186255-41187169	N_Shore	VPS18	TSS1500
cg02275294	0	0	0	0	0	1	0	0	0	0	1	0	1	chr1	179262462	chr1:179262771-179263321	N_Shore	SOAT1	TSS1500
cg02335441	0	0	0	0	0	1	0	0	0	0	1	0	1	chr3	130745948	chr3:130745388-130745840	S_Shore	NEK11;NEK11;ASTE1;NEK11	5'UTR;5'UTR;TSS1500;5'UTR
cg03019000	0	0	0	0	0	1	0	0	0	0	1	0	1	chr3	51704351	chr3:51705062-51706022	N_Shore	TEX264;TEX264;TEX264	TSS1500;TSS1500;TSS1500
cg03286783	0	0	0	0	0	1	0	0	0	0	1	0	1	chr15	44580973	chr15:44580804-44581543	Island	CASC4;CASC4;CASC4;CASC4	5'UTR;1stExon;5'UTR;1stExon
cg03330058	0	0	0	0	0	1	0	0	0	0	1	0	1	chr3	127392403	chr3:127391011-127392434	Island	ABTB1;ABTB1;ABTB1	Body;5'UTR;Body
cg03578041	0	0	0	0	0	1	0	0	0	0	1	0	1	chr15	71147307	chr15:71145995-71146820	S_Shore	LARP6;LARP6	TSS1500;TSS1500
cg03682823	0	0	0	0	0	1	0	0	0	0	1	0	1	chr7	94286953	chr7:94284858-94286527	S_Shore	SGCE;PEG10;SGCE;PEG10;SGCE	TSS1500;5'UTR;TSS1500;5'UTR;TSS1500
cg03891319	0	0	0	0	0	1	0	0	0	0	1	0	1	chr3	52016838	chr3:52017056-52017592	N_Shore	ACY1	TSS1500
cg03947362	0	0	0	0	0	1	0	0	0	0	1	0	1	chr2	200820154	chr2:200820053-200820716	Island	C2orf60;C2orf60;C2orf47	Body;1stExon;5'UTR
cg04005032	0	0	0	0	0	1	0	0	0	0	1	0	1	chr3	32022767	chr3:32021969-32023364	Island	OSBPL10;ZNF860	5'UTR;TSS1500
cg04094160	0	0	0	0	0	1	0	0	0	0	1	0	1	chr9	37465712	chr9:37464814-37466569	Island	ZBTB5	TSS1500
cg04121983	0	0	0	0	0	1	0	0	0	0	1	0	1	chr17	73511085	chr17:73511016-73513176	Island	CASKIN2	5'UTR
cg04268405	0	0	0	0	0	1	0	0	0	0	1	0	1	chr10	73723221	chr10:73723711-73724770	N_Shore	CHST3	TSS1500
cg04431054	0	0	0	0	0	1	0	0	0	0	1	0	1	chr5	126853024	chr5:126853265-126853925	N_Shore	PRRC1	TSS1500
cg04452713	0	0	0	0	0	1	0	0	0	0	1	0	1	chr6	56707687	chr6:56708059-56709166	N_Shore	DST;DST;DST;DST	Body;Body;Body;Body
cg04474832	0	0	0	0	0	1	0	0	0	0	1	0	1	chr3	52008487	chr3:52008943-52009339	N_Shore	ABHD14B;ABHD14B;ABHD14B;ABHD14A;ABHD14B;ABHD14B	1stExon;Body;5'UTR;TSS1500;1stExon;5'UTR
cg04999691	0	0	0	0	0	1	0	0	0	0	1	0	1	chr7	150027050		OpenSea	C7orf29;C7orf29;LRRC61;LRRC61	5'UTR;1stExon;5'UTR;5'UTR
cg05442902	0	0	0	0	0	1	0	0	0	0	1	0	1	chr22	21369010	chr22:21368197-21368771	S_Shore	MGC16703;P2RX6;P2RX6	TSS1500;TSS1500;TSS1500
cg05590257	0	0	0	0	0	1	0	0	0	0	1	0	1	chr17	17109570	chr17:17108771-17109701	Island	PLD6	1stExon
cg05847778	0	0	0	0	0	1	0	0	0	0	1	0	1	chr2	170336167	chr2:170335881-170336456	Island	BBS5	Body
cg05903609	0	0	0	0	0	1	0	0	0	0	1	0	1	chr17	1587888	chr17:1587787-1588400	Island	PRPF8	5'UTR
cg06044899	0	0	0	0	0	1	0	0	0	0	1	0	1	chr4	91760229	chr4:91760039-91760267	Island	TMSL3;TMSL3;FAM190A	1stExon;5'UTR;Body
cg06117855	0	0	0	0	0	1	0	0	0	0	1	0	1	chr3	45067788		OpenSea	CLEC3B;CLEC3B	1stExon;5'UTR
cg06513075	0	0	0	0	0	1	0	0	0	0	1	0	1	chr11	34126714	chr11:34126828-34127573	N_Shore	NAT10;NAT10	TSS1500;TSS1500
cg06688848	0	0	0	0	0	1	0	0	0	0	1	0	1	chr16	57220097	chr16:57219486-57220583	Island	RSPRY1;FAM192A	TSS200;TSS200
cg06836772	0	0	0	0	0	1	0	0	0	0	1	0	1	chr1	57110403	chr1:57110663-57111337	N_Shore	PRKAA2	TSS1500
cg06926735	0	0	0	0	0	1	0	0	0	0	1	0	1	chr20	48732667	chr20:48729268-48729798	S_Shelf	UBE2V1;UBE2V1;TMEM189-UBE2V1;UBE2V1	TSS200;TSS200;Body;TSS200
cg07158339	0	0	0	0	0	1	0	0	0	0	1	0	1	chr9	71650237	chr9:71650646-71651176	N_Shore	FXN;FXN;FXN	TSS1500;TSS1500;TSS1500
cg07388493	0	0	0	0	0	1	0	0	0	0	1	0	1	chr1	39491459		OpenSea	NDUFS5	TSS1500
cg07408456	0	0	0	0	0	1	0	0	0	0	1	0	1	chr19	15590532		OpenSea	PGLYRP2	TSS1500
cg07498421	0	0	0	0	0	1	0	0	0	0	1	0	1	chr12	94071223	chr12:94071293-94071655	N_Shore	CRADD;CRADD	5'UTR;1stExon
cg07663789	0	0	0	0	0	1	0	0	0	0	1	0	1	chr5	32711429	chr5:32709910-32714450	Island	NPR3	TSS1500
cg07730301	0	0	0	0	0	1	0	0	0	0	1	0	1	chr11	67777952		OpenSea	ALDH3B1;ALDH3B1;ALDH3B1	5'UTR;5'UTR;5'UTR
cg07770222	0	0	0	0	0	1	0	0	0	0	1	0	1	chr8	144120106		OpenSea	C8orf31	TSS1500
cg07849904	0	0	0	0	0	1	0	0	0	0	1	0	1	chr22	28197796	chr22:28192793-28198592	Island	MN1	TSS1500
cg08186124	0	0	0	0	0	1	0	0	0	0	1	0	1	chr3	45883676	chr3:45883221-45883860	Island	LZTFL1	TSS200
cg08331960	0	0	0	0	0	1	0	0	0	0	1	0	1	chr16	2076597	chr16:2077042-2077470	N_Shore	SLC9A3R2;SLC9A3R2	TSS1500;TSS1500
cg09133026	0	0	0	0	0	1	0	0	0	0	1	0	1	chr14	75388105	chr14:75389712-75390133	N_Shore	RPS6KL1	Body
cg09441152	0	0	0	0	0	1	0	0	0	0	1	0	1	chr18	77712293	chr18:77710769-77712454	Island	PQLC1;PQLC1;PQLC1	TSS1500;TSS1500;TSS1500
cg09646392	0	0	0	0	0	1	0	0	0	0	1	0	1	chr13	108921052		OpenSea	TNFSF13B;TNFSF13B	TSS1500;TSS1500
cg09722397	0	0	0	0	0	1	0	0	0	0	1	0	1	chr17	72855943	chr17:72855621-72858012	Island	GRIN2C;GRIN2C	5'UTR;1stExon
cg09722555	0	0	0	0	0	1	0	0	0	0	1	0	1	chr9	34662282	chr9:34664930-34665687	N_Shelf	CCL27	Body
cg09809672	0	0	0	0	0	1	0	0	0	0	1	0	1	chr1	236557682	chr1:236558459-236559336	N_Shore	EDARADD;EDARADD;EDARADD	TSS1500;5'UTR;1stExon
cg10045881	0	0	0	0	0	1	1	0	0	0	2	1	1	chr1	111770291		OpenSea	CHI3L2;CHI3L2;CHI3L2;CHI3L2	1stExon;5'UTR;5'UTR;1stExon
cg10266490	0	0	0	0	0	1	0	0	0	0	1	0	1	chr1	55013709		OpenSea	ACOT11;ACOT11	TSS200;TSS200
cg10345936	0	0	0	0	0	1	0	0	0	0	1	0	1	chr5	150727812		OpenSea	SLC36A2	TSS1500
cg10865119	0	0	0	0	0	1	0	0	0	0	1	0	1	chr6	170190112	chr6:170190111-170190712	Island	C6orf122;C6orf208	Body;TSS200
cg10940099	0	0	0	0	0	1	0	0	0	0	1	0	1	chr6	109703938	chr6:109702898-109704093	Island	CD164;CD164;CD164;CD164;CD164	TSS200;TSS200;TSS200;TSS200;TSS200
cg11025793	0	0	0	0	0	1	0	0	0	0	1	0	1	chr19	13262015	chr19:13260562-13264924	Island	IER2;STX10	5'UTR;TSS1500
cg11314684	0	0	0	0	0	1	0	0	0	0	1	0	1	chr1	244006288		OpenSea	AKT3;AKT3	Body;Body
cg11653266	0	0	0	0	0	1	0	0	0	0	1	0	1	chr17	73901339	chr17:73900526-73901353	Island	MRPL38	TSS200
cg12413566	0	0	0	0	0	1	0	0	0	0	1	0	1	chr3	39235366		OpenSea	XIRP1	TSS1500
cg12616277	0	0	0	0	0	1	0	0	0	0	1	0	1	chr3	138153763	chr3:138153269-138154621	Island	ESYT3	1stExon
cg12941369	0	0	0	0	0	1	0	0	0	0	1	0	1	chr3	33839389	chr3:33839996-33840671	N_Shore	PDCD6IP;PDCD6IP;PDCD6IP	TSS1500;TSS1500;TSS1500
cg12985418	0	0	0	0	0	1	0	0	0	0	1	0	1	chr18	19320538	chr18:19320589-19321939	N_Shore	MIB1	TSS1500
cg13302154	0	0	0	0	0	1	0	0	0	0	1	0	1	chr12	15039432		OpenSea	MGP	TSS1500
cg13547237	0	0	0	0	0	1	0	0	0	0	1	0	1	chr11	65687877	chr11:65686287-65687554	S_Shore	C11orf68;DRAP1;C11orf68	TSS1500;Body;TSS1500
cg13828047	0	0	0	0	0	1	0	0	0	0	1	0	1	chr15	75182130	chr15:75182262-75182622	N_Shore	MPI	TSS1500
cg13931228	0	0	0	0	0	1	0	0	0	0	1	0	1	chr7	24612418		OpenSea	MPP6	TSS1500
cg14060828	0	0	0	0	0	1	0	0	0	0	1	0	1	chr19	49926276	chr19:49925626-49926012	S_Shore	PTH2	Body
cg14163776	0	0	0	0	0	1	0	0	0	0	1	0	1	chr3	195164580	chr3:195162891-195164119	S_Shore	ACAP2	TSS1500
cg14175438	0	0	0	0	0	1	0	0	0	0	1	0	1	chr7	121036729	chr7:121035820-121036670	S_Shore	FAM3C;FAM3C	TSS1500;TSS1500
cg14408969	0	0	0	0	0	1	0	0	0	0	1	0	1	chr8	42396118	chr8:42396235-42397195	N_Shore	C8orf40;C8orf40;C8orf40;SLC20A2;C8orf40	TSS1500;TSS1500;TSS1500;5'UTR;TSS200
cg14409958	0	0	0	0	0	1	0	0	0	0	1	0	1	chr8	120651652		OpenSea	ENPP2;ENPP2;ENPP2	TSS1500;TSS1500;TSS1500
cg14423778	0	0	0	0	0	1	0	0	0	0	1	0	1	chr3	151985433	chr3:151986327-151987325	N_Shore	MBNL1;MBNL1;LOC401093;LOC401093	TSS1500;TSS1500;Body;Body
cg14597908	0	0	0	0	0	1	0	0	0	0	1	0	1	chr20	57414960	chr20:57415135-57417153	N_Shore	GNASAS;GNAS;GNAS	Body;1stExon;5'UTR
cg14654875	0	0	0	0	0	1	0	0	0	0	1	0	1	chr16	3493997	chr16:3493098-3493569	S_Shore	NAT15;ZNF597	5'UTR;TSS1500
cg14727952	0	0	0	0	0	1	0	0	0	0	1	0	1	chr11	102218358	chr11:102217574-102218247	S_Shore	BIRC2	5'UTR
cg15185286	0	0	0	0	0	1	0	0	0	0	1	0	1	chr6	143381675	chr6:143381444-143381918	Island	AIG1	TSS1500
cg15262928	0	0	0	0	0	1	0	0	0	0	1	0	1	chr1	201924572	chr1:201924336-201925053	Island	TIMM17A	TSS200
cg15703512	0	0	0	0	0	1	0	0	0	0	1	0	1	chr16	22012565		OpenSea	C16orf65	TSS200
cg15804973	0	0	0	0	0	1	0	0	0	0	1	0	1	chr6	137114513	chr6:137112676-137114366	S_Shore	MAP3K5	TSS1500
cg16034652	0	0	0	0	0	1	0	0	0	0	1	0	1	chr14	93798309	chr14:93798709-93799804	N_Shore	BTBD7;BTBD7;KIAA1409	5'UTR;5'UTR;TSS1500
cg16168311	0	0	0	0	0	1	0	0	0	0	1	0	1	chr1	156561947	chr1:156561485-156561880	S_Shore	APOA1BP	Body
cg16358826	0	0	0	0	0	1	0	0	0	0	1	0	1	chr4	46996264	chr4:46995128-46995872	S_Shore	GABRA4	TSS1500
cg16408394	0	0	0	0	0	1	0	0	0	0	1	0	1	chr9	137219075	chr9:137217062-137218078	S_Shore	RXRA	Body
cg16419345	0	0	0	0	0	1	0	0	0	0	1	0	1	chr17	73976089	chr17:73974971-73975731	S_Shore	ACOX1;ACOX1;C17orf106	TSS1500;TSS1500;5'UTR
cg16744741	0	0	0	0	0	1	0	0	0	0	1	0	1	chr4	82126025		OpenSea	PRKG2	1stExon
cg16899442	0	0	0	0	0	1	0	0	0	0	1	0	1	chr16	776458	chr16:776636-779417	N_Shore	CCDC78;HAGHL;CCDC78;HAGHL	5'UTR;TSS1500;1stExon;TSS1500
cg16984944	0	0	0	0	0	1	0	0	0	0	1	0	1	chr3	99979425	chr3:99979678-99980038	N_Shore	TBC1D23	TSS1500
cg17274064	0	0	0	0	0	1	0	0	0	0	1	0	1	chr21	40033892	chr21:40032243-40033665	S_Shore	ERG;ERG	TSS200;TSS200
cg17324128	0	0	0	0	0	1	0	0	0	0	1	0	1	chr10	45455500	chr10:45454795-45455044	S_Shore	RASSF4	5'UTR
cg17338403	0	0	0	0	0	1	0	0	0	0	1	0	1	chr15	92395836	chr15:92396013-92397682	N_Shore	SLCO3A1;SLCO3A1	TSS1500;TSS1500
cg17589341	0	0	0	0	0	1	0	0	0	0	1	0	1	chr18	43304079		OpenSea	SLC14A1;SLC14A1;SLC14A1	TSS200;TSS200;TSS200
cg17686885	0	0	0	0	0	1	0	0	0	0	1	0	1	chr17	52977769	chr17:52977866-52978307	N_Shore	TOM1L1	TSS1500
cg18031008	0	0	0	0	0	1	0	0	0	0	1	0	1	chr1	150266311	chr1:150266476-150266689	N_Shore	MRPS21;MRPS21;MRPS21;MRPS21	1stExon;5'UTR;1stExon;5'UTR
cg18139769	0	0	0	0	0	1	0	0	0	0	1	0	1	chr7	94286955	chr7:94284858-94286527	S_Shore	SGCE;PEG10;SGCE;PEG10;SGCE	TSS1500;5'UTR;TSS1500;5'UTR;TSS1500
cg18328933	0	0	0	0	0	1	0	0	0	0	1	0	1	chr3	52008538	chr3:52008943-52009339	N_Shore	ABHD14B;ABHD14B;ABHD14B;ABHD14A;ABHD14B;ABHD14B	1stExon;Body;5'UTR;TSS1500;1stExon;5'UTR
cg18956095	0	0	0	0	0	1	0	0	0	0	1	0	1	chr8	124287111	chr8:124286209-124287666	Island	ZHX1;ZHX1	TSS1500;TSS1500
cg19044674	0	0	0	0	0	1	0	0	0	0	1	0	1	chr1	43232628	chr1:43232214-43233359	Island	LEPRE1;LEPRE1;C1orf50	1stExon;1stExon;TSS1500
cg19046959	0	0	0	0	0	1	0	0	0	0	1	0	1	chr1	36565856		OpenSea	COL8A2	TSS200
cg19420968	0	0	0	0	0	1	0	0	0	0	1	0	1	chr1	32084964	chr1:32083149-32084069	S_Shore	HCRTR1	Body
cg19569684	0	0	0	0	0	1	0	0	0	0	1	0	1	chr5	138726419	chr5:138727710-138730911	N_Shore	MGC29506	TSS1500
cg19706682	0	0	0	0	0	1	0	0	0	0	1	0	1	chr16	84179331	chr16:84178000-84179223	S_Shore	LRRC50;HSDL1;HSDL1	Body;TSS1500;TSS1500
cg19722847	0	0	0	0	0	1	0	0	0	0	1	0	1	chr12	30849114	chr12:30848264-30849016	S_Shore	IPO8	TSS1500
cg19724470	0	0	0	0	0	1	0	0	0	0	1	0	1	chr9	5450936	chr9:5450409-5450629	S_Shore	CD274	5'UTR
cg19761273	0	0	0	0	0	1	0	0	0	0	1	0	1	chr17	80232096	chr17:80231019-80231820	S_Shore	CSNK1D;CSNK1D	TSS1500;TSS1500
cg19853760	0	0	0	0	0	1	0	0	0	0	1	0	1	chr22	38071677	chr22:38073037-38073412	N_Shore	LGALS1;LGALS1	1stExon;5'UTR
cg20100381	0	0	0	0	0	1	0	0	0	0	1	0	1	chr16	66864408	chr16:66864407-66864991	Island	NAE1;NAE1;NAE1	5'UTR;Body;5'UTR
cg20240860	0	0	0	0	0	1	0	0	0	0	1	0	1	chr11	44087423	chr11:44087518-44088165	N_Shore	ACCS;ACCS	TSS1500;TSS1500
cg21211748	0	0	0	0	0	1	0	0	0	0	1	0	1	chr1	23858035	chr1:23857033-23858089	Island	E2F2	TSS1500
cg21305265	0	0	0	0	0	1	0	0	0	0	1	0	1	chr8	25316571	chr8:25315286-25317028	Island	KCTD9;CDCA2;CDCA2	TSS1500;1stExon;5'UTR
cg21370143	0	0	0	0	0	1	0	0	0	0	1	0	1	chr11	47374208	chr11:47376651-47377236	N_Shelf	MYBPC3;MYBPC3	5'UTR;1stExon
cg21395782	0	0	0	0	0	1	0	0	0	0	1	0	1	chr19	19626814	chr19:19624954-19627258	Island	NDUFA13;TSSK6	TSS1500;TSS1500
cg21950518	0	0	0	0	0	1	0	0	0	0	1	0	1	chr5	55290746	chr5:55290335-55291389	Island	IL6ST;IL6ST;IL6ST;IL6ST	1stExon;5'UTR;1stExon;5'UTR
cg22171829	0	0	0	0	0	1	0	0	0	0	1	0	1	chr7	95225520	chr7:95225503-95226194	Island	PDK4	1stExon
cg22190114	0	0	0	0	0	1	0	0	0	0	1	0	1	chr19	56459234		OpenSea	NLRP8;NLRP8	5'UTR;1stExon
cg22197830	0	0	0	0	0	1	0	0	0	0	1	0	1	chr5	134209784	chr5:134209887-134210504	N_Shore	TXNDC15;TXNDC15	1stExon;5'UTR
cg22568540	0	0	0	0	0	1	0	0	0	0	1	0	1	chr19	58864846	chr19:58867397-58868868	N_Shelf	NCRNA00181;A1BG;A1BG	Body;5'UTR;1stExon
cg22613010	0	0	0	0	0	1	0	0	0	0	1	0	1	chr3	184079172	chr3:184079215-184081286	N_Shore	CLCN2;CLCN2;CLCN2;CLCN2	Body;Body;Body;Body
cg22637507	0	0	0	0	0	1	0	0	0	0	1	0	1	chr11	43902407	chr11:43902254-43902528	Island	ALKBH3;ALKBH3	1stExon;5'UTR
cg22947000	0	0	0	0	0	1	0	0	0	0	1	0	1	chr16	81272281		OpenSea	BCMO1	TSS200
cg23092072	0	0	0	0	0	1	0	0	0	0	1	0	1	chr4	87927706	chr4:87927928-87928667	N_Shore	AFF1;AFF1	Body;TSS1500
cg23124451	0	0	0	0	0	1	0	0	0	0	1	0	1	chr22	39548131	chr22:39548102-39548432	Island	CBX7	Body
cg23180365	0	0	0	0	0	1	0	0	0	0	1	0	1	chr3	33138627	chr3:33138083-33138769	Island	GLB1;GLB1;TMPPE;TMPPE;GLB1;GLB1;GLB1	TSS1500;1stExon;TSS1500;TSS1500;5'UTR;5'UTR;1stExon
cg23786576	0	0	0	0	0	1	0	0	0	0	1	0	1	chr1	47133596	chr1:47133674-47134395	N_Shore	ATPAF1;ATPAF1	Body;Body
cg24058132	0	0	0	0	0	1	0	0	0	0	1	0	1	chr14	88459866	chr14:88459118-88459689	S_Shore	GALC;GALC;GALC;GALC	1stExon;5'UTR;1stExon;5'UTR
cg24081819	0	0	0	0	0	1	0	0	0	0	1	0	1	chr8	27348940	chr8:27348658-27348883	S_Shore	EPHX2	Body
cg24471894	0	0	0	0	0	1	0	0	0	0	1	0	1	chr9	2838508		OpenSea	KIAA0020	5'UTR
cg24888049	0	0	0	0	0	1	0	0	0	0	1	0	1	chr15	91426667	chr15:91427540-91427905	N_Shore	FES;FURIN;FES	TSS1500;3'UTR;TSS1500
cg24899750	0	0	0	0	0	1	0	0	0	0	1	0	1	chr20	16710314	chr20:16710507-16711115	N_Shore	SNRPB2;SNRPB2	TSS1500;TSS1500
cg25101936	0	0	0	0	0	1	0	0	0	0	1	0	1	chr11	113929164	chr11:113929633-113932190	N_Shore	ZBTB16	TSS1500
cg25159610	0	0	0	0	0	1	0	0	0	0	1	0	1	chr5	57756802	chr5:57755334-57756803	Island	PLK2	TSS1500
cg25166896	0	0	0	0	0	1	0	0	0	0	1	0	1	chr22	20009063	chr22:20008347-20009100	Island	C22orf25	5'UTR
cg25411725	0	0	0	0	0	1	0	0	0	0	1	0	1	chr3	38306672		OpenSea	SLC22A13	TSS1500
cg25564800	0	0	0	0	0	1	0	0	0	0	1	0	1	chr3	122234134	chr3:122233408-122233944	S_Shore	KPNA1;KPNA1	TSS1500;TSS1500
cg25657834	0	0	0	0	0	1	0	0	0	0	1	0	1	chr2	11810365	chr2:11809606-11810433	Island	NTSR2	TSS200
cg25809905	0	0	0	0	0	1	0	0	0	0	1	0	1	chr17	42467728		OpenSea	ITGA2B	TSS1500
cg25928579	0	0	0	0	0	1	0	0	0	0	1	0	1	chr17	46692534	chr17:46690390-46691055	S_Shore	HOXB8	TSS1500
cg26043391	0	0	0	0	0	1	0	0	0	0	1	0	1	chr1	224302174	chr1:224301835-224302472	Island	FBXO28;FBXO28	Body;Body
cg26162695	0	0	0	0	0	1	0	0	0	0	1	0	1	chr17	12921313	chr17:12920956-12921566	Island	ELAC2;ELAC2;ELAC2;ELAC2;ELAC2;ELAC2	5'UTR;1stExon;1stExon;1stExon;5'UTR;5'UTR
cg26456957	0	0	0	0	0	1	0	0	0	0	1	0	1	chr19	55629363	chr19:55628488-55629105	S_Shore	PPP1R12C	TSS1500
cg26614073	0	0	0	0	0	1	0	0	0	0	1	0	1	chr3	47517819	chr3:47516997-47517650	S_Shore	SCAP	TSS1500
cg26723847	0	0	0	0	0	1	0	0	0	0	1	0	1	chr11	134095652	chr11:134093696-134095491	S_Shore	VPS26B;NCAPD3	Body;TSS1500
cg26824091	0	0	0	0	0	1	0	0	0	0	1	0	1	chr6	38670437	chr6:38670576-38670975	N_Shore	GLO1	Body
cg27015931	0	0	0	0	0	1	0	0	0	0	1	0	1	chr16	22012404		OpenSea	C16orf65;C16orf65	1stExon;5'UTR
cg27016307	0	0	0	0	0	1	0	0	0	0	1	0	1	chr19	49658913	chr19:49660880-49661157	N_Shore	HRC	TSS1500
cg27202708	0	0	0	0	0	1	0	0	0	0	1	0	1	chr1	223566709	chr1:223566642-223567268	Island	C1orf65	TSS200
cg12172057	0	0	0	0	0	0	1	0	0	0	1	1	0	chr7	47621687	chr7:47621112-47621727	Island
cg05394010	0	0	0	0	0	0	1	1	1	1	4	4	0	chr16	2546596	chr16:2546264-2547039	Island	TBC1D24	Body
cg11353598	0	0	0	0	0	0	1	0	0	0	1	1	0	chr15	70740451		OpenSea
cg08569979	0	0	0	0	0	0	1	0	0	0	1	1	0	chr13	41053715		OpenSea	LOC646982;LOC646982;LOC646982	Body;Body;Body
cg14516100	0	0	0	0	0	0	1	1	1	0	3	3	0	chr4	186560083	chr4:186560031-186560361	Island	SORBS2;SORBS2;SORBS2;SORBS2;SORBS2;SORBS2;SORBS2;SORBS2	Body;Body;Body;Body;Body;Body;Body;Body
cg13045134	0	0	0	0	0	0	1	0	0	0	1	1	0	chr8	103741780		OpenSea
cg12510512	0	0	0	0	0	0	1	1	0	1	3	3	0	chr7	1717187		OpenSea
cg25976672	0	0	0	0	0	0	1	1	0	0	2	2	0	chr2	235907796		OpenSea	SH3BP4	5'UTR
cg23705938	0	0	0	0	0	0	1	1	1	0	3	3	0	chr14	37049299	chr14:37049333-37051726	N_Shore	NKX2-8	3'UTR
cg07196673	0	0	0	0	0	0	1	0	0	0	1	1	0	chr16	75034040	chr16:75033041-75034207	Island	ZNRF1	Body
cg02454264	0	0	0	0	0	0	1	0	1	0	2	2	0	chr16	4897716	chr16:4896606-4898243	Island	GLYR1;UBN1	TSS1500;TSS200
cg10914558	0	0	0	0	0	0	1	0	0	0	1	1	0	chr12	117797056	chr12:117798076-117799448	N_Shore	NOS1	5'UTR
cg22262702	0	0	0	0	0	0	1	0	1	0	2	2	0	chr20	60638679	chr20:60638612-60638982	Island	TAF4	Body
cg04777726	0	0	0	0	0	0	1	1	1	1	4	4	0	chr19	49340489	chr19:49340488-49340774	Island	PLEKHA4;PLEKHA4;HSD17B14	3'UTR;3'UTR;TSS1500
cg17525357	0	0	0	0	0	0	1	0	1	0	2	2	0	chr7	1491380	chr7:1491773-1491975	N_Shore	MICALL2	Body
cg15825321	0	0	0	0	0	0	1	0	0	0	1	1	0	chr17	36666642	chr17:36665988-36667234	Island	ARHGAP23	Body
cg02259047	0	0	0	0	0	0	1	1	1	0	3	3	0	chr14	104175555		OpenSea	XRCC3;XRCC3;XRCC3	Body;Body;Body
cg15414975	0	0	0	0	0	0	1	0	0	1	2	2	0	chr5	1866120		OpenSea
cg12917153	0	0	0	0	0	0	1	0	0	0	1	1	0	chr7	1641705	chr7:1641704-1641923	Island
cg17714010	0	0	0	0	0	0	1	0	0	0	1	1	0	chr17	78968450	chr17:78965416-78966484	S_Shore	CHMP6	Body
cg23556108	0	0	0	0	0	0	1	0	0	0	1	1	0	chr2	60680616		OpenSea	BCL11A;BCL11A	Body;Body
cg17227257	0	0	0	0	0	0	1	0	1	0	2	2	0	chr4	1202694	chr4:1202956-1203200	N_Shore	LOC100130872-SPON2;LOC100130872	TSS200;Body
cg02964287	0	0	0	0	0	0	1	1	1	0	3	3	0	chr16	28887830	chr16:28890954-28891868	N_Shelf
cg17739302	0	0	0	0	0	0	1	0	0	0	1	1	0	chr7	4243734		OpenSea	SDK1;SDK1	Body;Body
cg20462129	0	0	0	0	0	0	1	0	0	0	1	1	0	chr17	78607095		OpenSea	RPTOR;RPTOR	Body;Body
cg17069437	0	0	0	0	0	0	1	0	1	0	2	2	0	chr7	100064485		OpenSea	TSC22D4	3'UTR
cg22938135	0	0	0	0	0	0	1	0	0	0	1	1	0	chr5	175841493	chr5:175843118-175843844	N_Shore	CLTB;CLTB	Body;Body
cg25293806	0	0	0	0	0	0	1	0	1	0	2	2	0	chr19	55889387	chr19:55889005-55889476	Island	TMEM190	Body
cg09121569	0	0	0	0	0	0	1	0	1	0	2	2	0	chr17	213675		OpenSea
cg15465548	0	0	0	0	0	0	1	0	0	0	1	1	0	chr15	69706619	chr15:69706516-69707352	Island	KIF23;KIF23	TSS200;TSS200
cg19852660	0	0	0	0	0	0	1	0	0	0	1	1	0	chr11	2846681		OpenSea	KCNQ1;KCNQ1	Body;Body
cg25243082	0	0	0	0	0	0	1	0	1	0	2	2	0	chr4	40267141		OpenSea
cg26868156	0	0	0	0	0	0	1	0	1	0	2	2	0	chr11	1892180	chr11:1892037-1892556	Island	LSP1;LSP1;LSP1;LSP1;LSP1;LSP1	5'UTR;1stExon;5'UTR;Body;1stExon;5'UTR
cg09652312	0	0	0	0	0	0	1	0	1	0	2	2	0	chr7	155284062	chr7:155284018-155284356	Island
cg00559635	0	0	0	0	0	0	1	0	1	0	2	2	0	chr4	3415930	chr4:3414681-3415353	S_Shore	RGS12;RGS12;RGS12	Body;Body;Body
cg13291836	0	0	0	0	0	0	1	0	1	1	3	3	0	chr8	145745962	chr8:145745783-145746029	Island	LRRC14	Body
cg25465606	0	0	0	0	0	0	1	0	0	0	1	1	0	chr21	45078421	chr21:45077671-45079821	Island	RRP1B;HSF2BP	TSS1500;5'UTR
cg08297616	0	0	0	0	0	0	1	1	1	0	3	3	0	chr16	85433718		OpenSea
cg24541835	0	0	0	0	0	0	1	1	1	1	4	4	0	chr1	12651540		OpenSea	DHRS3	Body
cg07371504	0	0	0	0	0	0	1	0	1	0	2	2	0	chr17	3433451	chr17:3435953-3436164	N_Shelf	TRPV3	Body
cg21037935	0	0	0	0	0	0	1	0	0	0	1	1	0	chr19	58911965	chr19:58912260-58913134	N_Shore
cg16282361	0	0	0	0	0	0	1	0	1	0	2	2	0	chr10	1767482		OpenSea	ADARB2	Body
cg14678583	0	0	0	0	0	0	1	0	0	0	1	1	0	chr19	8575566	chr19:8575818-8576825	N_Shore	ZNF414	3'UTR
cg14397171	0	0	0	0	0	0	1	0	0	0	1	1	0	chr15	101728653		OpenSea	CHSY1	Body
cg24612059	0	0	0	0	0	0	1	0	1	0	2	2	0	chr17	44101462		OpenSea	MAPT;MAPT;MAPT;MAPT;MAPT;MAPT	Body;Body;Body;Body;Body;Body
cg25332265	0	0	0	0	0	0	1	0	1	0	2	2	0	chr18	77194663	chr18:77196121-77196568	N_Shore	NFATC1;NFATC1;NFATC1;NFATC1;NFATC1	Body;5'UTR;Body;Body;Body
cg14660839	0	0	0	0	0	0	1	1	0	0	2	2	0	chr13	28674720	chr13:28674227-28675170	Island	FLT3;FLT3	5'UTR;1stExon
cg00758217	0	0	0	0	0	0	1	0	0	0	1	1	0	chr1	54818707	chr1:54821990-54822333	N_Shelf	SSBP3;SSBP3;SSBP3	Body;Body;Body
cg13963044	0	0	0	0	0	0	1	1	1	0	3	3	0	chr9	136335077		OpenSea	C9orf7;C9orf7	3'UTR;3'UTR
cg19172447	0	0	0	0	0	0	1	0	1	0	2	2	0	chr12	132551483		OpenSea	EP400	Body
cg23357789	0	0	0	0	0	0	1	0	1	0	2	2	0	chr19	848026	chr19:847898-848129	Island	PRTN3	3'UTR
cg02927682	0	0	0	0	0	0	1	0	1	0	2	2	0	chr1	54844424		OpenSea	SSBP3;SSBP3;SSBP3	Body;Body;Body
cg03605610	0	0	0	0	0	0	1	0	0	0	1	1	0	chr6	41394765	chr6:41395229-41396253	N_Shore
cg13488570	0	0	0	0	0	0	1	1	0	1	3	3	0	chr1	2222253	chr1:2222198-2222569	Island	SKI	Body
cg20627652	0	0	0	0	0	0	1	0	0	0	1	1	0	chr17	57484425		OpenSea
cg15768443	0	0	0	0	0	0	1	0	0	0	1	1	0	chr6	30652347	chr6:30654392-30654934	N_Shelf	KIAA1949;KIAA1949	Body;1stExon
cg25604536	0	0	0	0	0	0	1	0	0	0	1	1	0	chr1	154989197	chr1:154989749-154990234	N_Shore	ZBTB7B	3'UTR
cg20091689	0	0	0	0	0	0	1	0	0	0	1	1	0	chr2	97524862	chr2:97523356-97524186	S_Shore	ANKRD39	TSS1500
cg02048922	0	0	0	0	0	0	1	0	0	0	1	1	0	chr8	143546858	chr8:143545445-143546178	S_Shore	BAI1	Body
cg16288354	0	0	0	0	0	0	1	0	1	0	2	2	0	chr18	77312882	chr18:77312679-77312970	Island
cg24867279	0	0	0	0	0	0	1	0	0	0	1	1	0	chr6	28853021		OpenSea
cg13166748	0	0	0	0	0	0	1	0	0	0	1	1	0	chr15	28437159		OpenSea	HERC2	Body
cg03867445	0	0	0	0	0	0	1	0	0	0	1	1	0	chr10	135122309	chr10:135121991-135122669	Island	ZNF511;TUBGCP2	TSS200;5'UTR
cg22043296	0	0	0	0	0	0	1	0	0	0	1	1	0	chr11	1892139	chr11:1892037-1892556	Island	LSP1;LSP1;LSP1;LSP1;LSP1	5'UTR;TSS200;5'UTR;Body;1stExon
cg00536924	0	0	0	0	0	0	1	0	0	0	1	1	0	chr7	93551004		OpenSea	GNG11	TSS200
cg14569639	0	0	0	0	0	0	1	0	0	1	2	2	0	chr5	118407235	chr5:118406744-118407442	Island	DMXL1;DMXL1	5'UTR;1stExon
cg27111150	0	0	0	0	0	0	1	0	0	0	1	1	0	chr10	97183248		OpenSea	SORBS1;SORBS1;SORBS1;SORBS1;SORBS1;SORBS1;SORBS1	Body;Body;Body;Body;Body;Body;Body
cg05265234	0	0	0	0	0	0	1	1	1	1	4	4	0	chr22	38884016		OpenSea	DDX17;DDX17;DDX17;DDX17;DDX17;DDX17	5'UTR;Body;5'UTR;Body;1stExon;1stExon
cg03769927	0	0	0	0	0	0	1	0	1	0	2	2	0	chr1	27480849	chr1:27481345-27481742	N_Shore	SLC9A1;SLC9A1	1stExon;5'UTR
cg19637330	0	0	0	0	0	0	1	0	0	0	1	1	0	chr1	19110922	chr1:19110720-19110932	Island
cg02360514	0	0	0	0	0	0	1	0	1	0	2	2	0	chr19	45975990	chr19:45975848-45976262	Island	FOSB;FOSB	Body;Body
cg14565781	0	0	0	0	0	0	1	0	0	0	1	1	0	chr1	45274513	chr1:45271679-45272318	S_Shelf	BTBD19	1stExon
cg24306982	0	0	0	0	0	0	1	0	0	0	1	1	0	chr1	119549312	chr1:119549144-119551320	Island
cg24741066	0	0	0	0	0	0	1	0	0	0	1	1	0	chr2	1656557	chr2:1651995-1653401	S_Shelf	PXDN	Body
cg04166042	0	0	0	0	0	0	1	0	0	0	1	1	0	chr1	50896246	chr1:50892437-50893243	S_Shelf
cg06459492	0	0	0	0	0	0	1	0	0	0	1	1	0	chr7	1641837	chr7:1641704-1641923	Island
cg22206745	0	0	0	0	0	0	1	1	0	0	2	2	0	chr11	69484557		OpenSea	ORAOV1	Body
cg18725867	0	0	0	0	0	0	1	1	0	1	3	3	0	chr5	37834958	chr5:37834671-37835128	Island	GDNF;GDNF;GDNF	5'UTR;5'UTR;TSS200
cg27470213	0	0	0	0	0	0	1	0	1	0	2	2	0	chr17	76967695		OpenSea	LGALS3BP	Body
cg03234775	0	0	0	0	0	0	1	0	0	0	1	1	0	chr6	32138260	chr6:32134460-32135196	S_Shelf	AGPAT1;AGPAT1	Body;Body
cg27384476	0	0	0	0	0	0	1	0	1	0	2	2	0	chr11	76367177		OpenSea
cg26818573	0	0	0	0	0	0	1	0	1	0	2	2	0	chr2	46717839		OpenSea
cg11311289	0	0	0	0	0	0	1	0	0	0	1	1	0	chr2	29204142		OpenSea	FAM179A	TSS200
cg26985149	0	0	0	0	0	0	1	0	1	0	2	2	0	chr17	40464935	chr17:40464293-40464947	Island
cg10857167	0	0	0	0	0	0	1	0	0	0	1	1	0	chr12	126346276	chr12:126345899-126346531	Island
cg14653593	0	0	0	0	0	0	1	0	1	0	2	2	0	chr17	76676303		OpenSea	CYTH1;CYTH1	Body;Body
cg16513215	0	0	0	0	0	0	1	0	1	1	3	3	0	chr6	32164588	chr6:32163292-32164383	S_Shore	GPSM3;NOTCH4	TSS1500;Body
cg17415947	0	0	0	0	0	0	1	0	0	0	1	1	0	chr2	71682597	chr2:71680558-71681276	S_Shore	DYSF;DYSF;DYSF;DYSF;DYSF;DYSF;DYSF	Body;Body;Body;Body;Body;Body;Body
cg09368875	0	0	0	0	0	0	1	0	1	0	2	2	0	chr1	110949563	chr1:110949892-110950540	N_Shore	HBXIP	Body
cg26283564	0	0	0	0	0	0	1	0	1	0	2	2	0	chr7	94284274	chr7:94284858-94286527	N_Shore	SGCE;SGCE;PEG10;SGCE;PEG10	Body;Body;TSS1500;Body;TSS1500
cg08427067	0	0	0	0	0	0	1	0	0	0	1	1	0	chr11	95015466		OpenSea
cg07503684	0	0	0	0	0	0	1	0	0	0	1	1	0	chr12	54121449		OpenSea	CALCOCO1;CALCOCO1;CALCOCO1	TSS200;TSS200;TSS200
cg05354921	0	0	0	0	0	0	1	0	1	0	2	2	0	chr1	3100497	chr1:3102540-3103352	N_Shelf	PRDM16;PRDM16	Body;Body
cg04611159	0	0	0	0	0	0	1	0	0	0	1	1	0	chr10	134807444	chr10:134807176-134807445	Island
cg02974976	0	0	0	0	0	0	1	0	1	0	2	2	0	chr1	117077219	chr1:117077042-117077299	Island	CD58;CD58;CD58	Body;Body;Body
cg19912309	0	0	0	0	0	0	1	0	0	0	1	1	0	chr6	170467967		OpenSea
cg12615148	0	0	0	0	0	0	1	0	0	0	1	1	0	chr1	204165688		OpenSea	KISS1	TSS200
cg15168000	0	0	0	0	0	0	1	0	0	0	1	1	0	chr11	95807825		OpenSea	MAML2	Body
cg27548752	0	0	0	0	0	0	1	1	0	0	2	2	0	chr19	47263614	chr19:47258809-47260224	S_Shelf
cg05641843	0	0	0	0	0	0	1	0	0	0	1	1	0	chr17	7477972	chr17:7475916-7477330	S_Shore	EIF4A1;SNORA48	Body;TSS200
cg02853553	0	0	0	0	0	0	1	0	1	0	2	2	0	chr7	44258054	chr7:44259669-44259923	N_Shore	CAMK2B;CAMK2B;CAMK2B;CAMK2B;CAMK2B;CAMK2B;CAMK2B;CAMK2B	3'UTR;3'UTR;3'UTR;3'UTR;3'UTR;3'UTR;3'UTR;3'UTR
cg22167763	0	0	0	0	0	0	1	0	0	0	1	1	0	chr13	95315772		OpenSea
cg12097330	0	0	0	0	0	0	1	0	1	0	2	2	0	chr17	79050221	chr17:79051892-79052534	N_Shore	BAIAP2;BAIAP2;BAIAP2;BAIAP2	Body;Body;Body;Body
cg18741044	0	0	0	0	0	0	1	0	1	0	2	2	0	chr3	117507563		OpenSea
cg21219851	0	0	0	0	0	0	1	1	1	1	4	4	0	chr17	78898189	chr17:78896436-78896803	S_Shore	RPTOR;RPTOR	Body;Body
cg00350448	0	0	0	0	0	0	1	0	1	0	2	2	0	chr11	72433866	chr11:72437676-72438005	N_Shelf	ARAP1;ARAP1;ARAP1	Body;TSS1500;TSS1500
cg00049440	0	0	0	0	0	0	1	1	1	1	4	4	0	chr9	73026643	chr9:73027330-73029184	N_Shore	KLF9	Body
cg23243408	0	0	0	0	0	0	1	0	0	0	1	1	0	chr2	11049855	chr2:11051858-11053476	N_Shelf
cg11851804	0	0	0	0	0	0	1	0	1	0	2	2	0	chr1	848379	chr1:844299-845883	S_Shelf
cg00330789	0	0	0	0	0	0	1	0	1	0	2	2	0	chr8	99306953	chr8:99305903-99306726	S_Shore	NIPAL2	TSS1500
cg24879257	0	0	0	0	0	0	1	0	0	0	1	1	0	chr22	19167120	chr22:19165061-19166816	S_Shore	SLC25A1;CLTCL1;CLTCL1	TSS1500;3'UTR;3'UTR
cg01454951	0	0	0	0	0	0	1	1	1	1	4	4	0	chr3	71730677		OpenSea	EIF4E3;EIF4E3;EIF4E3;EIF4E3	3'UTR;3'UTR;3'UTR;3'UTR
cg17974054	0	0	0	0	0	0	1	0	0	0	1	1	0	chr5	135413810	chr5:135415069-135415307	N_Shore
cg04516022	0	0	0	0	0	0	1	0	0	0	1	1	0	chr7	155283233	chr7:155284018-155284356	N_Shore
cg00117018	0	0	0	0	0	0	1	0	0	0	1	1	0	chr8	145955983	chr8:145955639-145955989	Island	ZNF251	Body
cg00962903	0	0	0	0	0	0	1	0	0	0	1	1	0	chr3	168863028	chr3:168864030-168864449	N_Shore	MECOM;MECOM;MECOM;MECOM;MECOM;MECOM	5'UTR;Body;5'UTR;5'UTR;5'UTR;5'UTR
cg21432763	0	0	0	0	0	0	1	0	1	0	2	2	0	chr22	49487534	chr22:49487327-49487535	Island
cg12608433	0	0	0	0	0	0	1	0	1	0	2	2	0	chr2	172945144	chr2:172944988-172945384	Island	MAP1D	3'UTR
cg01337514	0	0	0	0	0	0	1	0	0	0	1	1	0	chr1	6511026	chr1:6511689-6512110	N_Shore	ESPN	Body
cg02295509	0	0	0	0	0	0	1	0	0	0	1	1	0	chr17	48256402		OpenSea
cg10534490	0	0	0	0	0	0	1	0	0	0	1	1	0	chr2	129131537		OpenSea
cg09595275	0	0	0	0	0	0	1	0	0	0	1	1	0	chr4	26442578		OpenSea
cg05343808	0	0	0	0	0	0	1	1	1	0	3	3	0	chr7	50857635	chr7:50861390-50861638	N_Shelf	GRB10	5'UTR
cg02298220	0	0	0	0	0	0	1	0	0	0	1	1	0	chr20	35914908	chr20:35917988-35918261	N_Shelf
cg21737020	0	0	0	0	0	0	1	1	1	0	3	3	0	chr17	6473106		OpenSea
cg10035564	0	0	0	0	0	0	1	0	0	0	1	1	0	chr12	125672977	chr12:125670117-125672112	S_Shore
cg22879111	0	0	0	0	0	0	1	0	0	0	1	1	0	chr5	149923998		OpenSea	NDST1	Body
cg20547295	0	0	0	0	0	0	1	0	1	0	2	2	0	chr2	69664869	chr2:69664291-69664816	S_Shore	NFU1;NFU1;NFU1;NFU1	TSS200;TSS200;TSS200;TSS200
cg03297356	0	0	0	0	0	0	1	0	1	0	2	2	0	chr2	11818012		OpenSea
cg19144497	0	0	0	0	0	0	1	0	0	0	1	1	0	chr15	74836094	chr15:74833241-74833961	S_Shelf	ARID3B	5'UTR
cg12669543	0	0	0	0	0	0	1	0	1	0	2	2	0	chr3	9225565		OpenSea	SRGAP3;SRGAP3	Body;Body
cg08573089	0	0	0	0	0	0	1	0	1	0	2	2	0	chr10	121424160		OpenSea	BAG3	Body
cg06070445	0	0	0	0	0	0	1	0	0	0	1	1	0	chr3	187453772	chr3:187455330-187455843	N_Shore	BCL6;BCL6;BCL6	5'UTR;5'UTR;TSS1500
cg00851394	0	0	0	0	0	0	1	1	0	1	3	3	0	chr19	40730425	chr19:40730385-40730712	Island	CNTD2	Body
cg16601904	0	0	0	0	0	0	1	0	1	0	2	2	0	chr19	1218482	chr19:1220485-1220816	N_Shelf	STK11	Body
cg21416692	0	0	0	0	0	0	1	0	1	0	2	2	0	chr1	33803805		OpenSea	PHC2;PHC2	5'UTR;Body
cg09762533	0	0	0	0	0	0	1	0	0	0	1	1	0	chr11	1892888	chr11:1892037-1892556	S_Shore	LSP1;LSP1;LSP1;LSP1	5'UTR;5'UTR;Body;5'UTR
cg25149218	0	0	0	0	0	0	1	0	0	0	1	1	0	chr2	205411524	chr2:205409939-205410910	S_Shore	PARD3B;PARD3B;PARD3B	Body;Body;Body
cg14400718	0	0	0	0	0	0	1	0	0	0	1	1	0	chr7	112434498	chr7:112429980-112430566	S_Shelf
cg00965154	0	0	0	0	0	0	1	0	1	0	2	2	0	chr22	31485117	chr22:31480774-31481373	S_Shelf	SMTN;SMTN;SMTN	Body;Body;Body
cg08468772	0	0	0	0	0	0	1	0	1	0	2	2	0	chr5	139174423	chr5:139174904-139176172	N_Shore	PSD2	TSS1500
cg15068180	0	0	0	0	0	0	1	0	0	0	1	1	0	chr3	194017703	chr3:194014480-194014983	S_Shelf
cg27527874	0	0	0	0	0	0	1	0	1	0	2	2	0	chr6	29571074		OpenSea	GABBR1;GABBR1;GABBR1	3'UTR;3'UTR;3'UTR
cg01401327	0	0	0	0	0	0	1	0	0	0	1	1	0	chr7	101457175	chr7:101457382-101461030	N_Shore
cg21876869	0	0	0	0	0	0	1	1	0	0	2	2	0	chr11	119352425		OpenSea
cg26084259	0	0	0	0	0	0	1	0	1	1	3	3	0	chr12	33036765		OpenSea	PKP2;PKP2	Body;Body
cg11267527	0	0	0	0	0	0	1	0	0	0	1	1	0	chr10	44881934	chr10:44879714-44882391	Island	CXCL12;CXCL12;CXCL12	TSS1500;TSS1500;TSS1500
cg27446570	0	0	0	0	0	0	1	0	0	0	1	1	0	chr1	3809532	chr1:3808490-3809236	S_Shore	C1orf174	Body
cg15993943	0	0	0	0	0	0	1	0	0	0	1	1	0	chr4	7057818	chr4:7056020-7056581	S_Shore	TADA2B	3'UTR
cg21664351	0	0	0	0	0	0	1	1	1	1	4	4	0	chr11	19841423		OpenSea	NAV2;NAV2;NAV2	Body;Body;Body
cg22786472	0	0	0	0	0	0	1	0	1	0	2	2	0	chr4	26198975		OpenSea
cg05024961	0	0	0	0	0	0	1	0	0	0	1	1	0	chr16	88498528	chr16:88498100-88498825	Island	ZNF469	Body
cg07983575	0	0	0	0	0	0	1	0	0	0	1	1	0	chr16	48993133		OpenSea
cg17747265	0	0	0	0	0	0	1	0	0	0	1	1	0	chr1	1875780	chr1:1875617-1875877	Island
cg12266861	0	0	0	0	0	0	1	1	1	1	4	4	0	chr1	35449720	chr1:35450649-35451037	N_Shore
cg08909806	0	0	0	0	0	0	1	0	0	0	1	1	0	chr22	43548696	chr22:43547319-43548169	S_Shore	TSPO;TSPO	5'UTR;5'UTR
cg12164202	0	0	0	0	0	0	1	0	1	0	2	2	0	chr8	144403306	chr8:144403266-144403524	Island	TOP1MT	Body
cg10256726	0	0	0	0	0	0	1	0	0	0	1	1	0	chr14	35514333	chr14:35515262-35515937	N_Shore	FAM177A1;FAM177A1;FAM177A1	1stExon;TSS1500;5'UTR
cg15877915	0	0	0	0	0	0	1	1	0	1	3	3	0	chr10	123925543	chr10:123922850-123923542	S_Shelf	TACC2;TACC2;TACC2;TACC2	Body;Body;Body;Body
cg05145428	0	0	0	0	0	0	1	0	0	0	1	1	0	chr9	139300299	chr9:139301540-139301847	N_Shore	SDCCAG3;SDCCAG3;SDCCAG3	Body;Body;Body
cg05507459	0	0	0	0	0	0	1	0	1	0	2	2	0	chr9	91148748	chr9:91149945-91150648	N_Shore	NXNL2;NXNL2	TSS1500;TSS1500
cg12025243	0	0	0	0	0	0	1	0	1	0	2	2	0	chr11	78652158		OpenSea	ODZ4	Body
cg03607573	0	0	0	0	0	0	1	0	1	0	2	2	0	chr11	93471889	chr11:93474085-93475075	N_Shelf	TAF1D	Body
cg25281029	0	0	0	0	0	0	1	0	1	0	2	2	0	chr12	88969462	chr12:88973460-88974666	N_Shelf	KITLG;KITLG	Body;Body
cg10476585	0	0	0	0	0	0	1	0	0	0	1	1	0	chr13	94499653		OpenSea	GPC6	Body
cg13694291	0	0	0	0	0	0	1	0	1	0	2	2	0	chr17	71229484	chr17:71228060-71229074	S_Shore	FAM104A;C17orf80;FAM104A;C17orf80;C17orf80	TSS1500;5'UTR;TSS1500;5'UTR;5'UTR
cg12153668	0	0	0	0	0	0	1	0	0	0	1	1	0	chr2	175560836		OpenSea
cg19825277	0	0	0	0	0	0	1	0	0	0	1	1	0	chr1	56797691		OpenSea
cg17206772	0	0	0	0	0	0	1	0	1	0	2	2	0	chr11	115765072		OpenSea
cg18207699	0	0	0	0	0	0	1	0	0	0	1	1	0	chr14	23316339	chr14:23315027-23315265	S_Shore	MMP14	3'UTR
cg03785303	0	0	0	0	0	0	1	1	0	0	2	2	0	chr19	34396716	chr19:34396471-34398079	Island
cg13986870	0	0	0	0	0	0	1	0	1	0	2	2	0	chr9	34376534	chr9:34376500-34377187	Island	KIAA1161	5'UTR
cg03811629	0	0	0	0	0	0	1	0	0	0	1	1	0	chr5	139176077	chr5:139174904-139176172	Island	PSD2	5'UTR
cg12422968	0	0	0	0	0	0	1	0	0	0	1	1	0	chr14	55369088	chr14:55368547-55369913	Island	GCH1;GCH1;GCH1;GCH1	1stExon;1stExon;1stExon;1stExon
cg20128099	0	0	0	0	0	0	1	0	0	0	1	1	0	chr8	37621215	chr8:37619779-37620770	S_Shore	PROSC	Body
cg04368808	0	0	0	0	0	0	1	0	1	0	2	2	0	chr7	151082230	chr7:151078462-151079536	S_Shelf	WDR86	Body
cg02396836	0	0	0	0	0	0	1	0	0	0	1	1	0	chr1	37780753	chr1:37783611-37784258	N_Shelf
cg09631059	0	0	0	0	0	0	1	0	0	0	1	1	0	chr11	856942	chr11:858575-858932	N_Shore	TSPAN4;TSPAN4;TSPAN4;TSPAN4;TSPAN4;TSPAN4;TSPAN4	5'UTR;Body;Body;Body;Body;Body;Body
cg00592058	0	0	0	0	0	0	1	0	0	0	1	1	0	chr6	40996075	chr6:40995802-40996241	Island	UNC5CL	3'UTR
cg06766541	0	0	0	0	0	0	1	0	1	0	2	2	0	chr7	128556540	chr7:128555329-128556650	Island
cg18319790	0	0	0	0	0	0	1	0	1	0	2	2	0	chr14	100788777		OpenSea	C14orf68	TSS1500
cg09434667	0	0	0	0	0	0	1	0	0	0	1	1	0	chr15	67078890		OpenSea
cg08308725	0	0	0	0	0	0	1	0	1	0	2	2	0	chr4	1409543	chr4:1407446-1408014	S_Shore
cg07749074	0	0	0	0	0	0	1	0	0	0	1	1	0	chr3	186383386		OpenSea	HRG	TSS1500
cg01859616	0	0	0	0	0	0	1	0	1	0	2	2	0	chr11	44970771	chr11:44971048-44972685	N_Shore	TP53I11;TP53I11	5'UTR;5'UTR
cg24432632	0	0	0	0	0	0	1	1	0	0	2	2	0	chr10	3935314		OpenSea
cg01610494	0	0	0	0	0	0	1	0	1	0	2	2	0	chr15	77627965		OpenSea
cg20652899	0	0	0	0	0	0	1	0	0	0	1	1	0	chr11	117747940	chr11:117747102-117747717	S_Shore	FXYD6;FXYD6;FXYD6;FXYD6;FXYD6	5'UTR;TSS200;TSS200;TSS200;TSS200
cg21886367	0	0	0	0	0	0	1	0	1	0	2	2	0	chr14	24780825	chr14:24779874-24780932	Island	LTB4R;LTB4R2;LTB4R2;LTB4R2;LTB4R;CIDEB;LTB4R	5'UTR;Body;1stExon;Body;TSS1500;TSS1500;1stExon
cg06185532	0	0	0	0	0	0	1	0	0	0	1	1	0	chr16	72987360		OpenSea	ZFHX3;ZFHX3	Body;5'UTR
cg15932284	0	0	0	0	0	0	1	0	1	0	2	2	0	chr11	126153561	chr11:126152722-126153400	S_Shore	TIRAP;TIRAP	5'UTR;5'UTR
cg18683707	0	0	0	0	0	0	1	0	0	0	1	1	0	chr5	148754068		OpenSea	IL17B	Body
cg23061795	0	0	0	0	0	0	1	0	0	0	1	1	0	chr11	106269962		OpenSea
cg23676577	0	0	0	0	0	0	1	0	1	0	2	2	0	chr14	37049565	chr14:37049333-37051726	Island	NKX2-8	3'UTR
cg06902099	0	0	0	0	0	0	1	1	1	0	3	3	0	chr6	35002597		OpenSea	ANKS1A	Body
cg05244153	0	0	0	0	0	0	1	0	1	0	2	2	0	chr13	27653338		OpenSea	USP12	Body
cg03432176	0	0	0	0	0	0	1	0	1	0	2	2	0	chr2	160655066	chr2:160654229-160654631	S_Shore	CD302	TSS1500
cg07992484	0	0	0	0	0	0	1	1	0	0	2	2	0	chr2	106724161		OpenSea	UXS1	Body
cg12559179	0	0	0	0	0	0	1	0	0	0	1	1	0	chr19	5337225	chr19:5338788-5339130	N_Shore	PTPRS;PTPRS;PTPRS;PTPRS	5'UTR;5'UTR;5'UTR;5'UTR
cg15615645	0	0	0	0	0	0	1	0	1	0	2	2	0	chr10	104543040		OpenSea	C10orf26;C10orf26	Body;Body
cg04436818	0	0	0	0	0	0	1	0	0	1	2	2	0	chr10	102589545	chr10:102590122-102590402	N_Shore	PAX2;PAX2;PAX2;PAX2;PAX2	3'UTR;3'UTR;3'UTR;3'UTR;3'UTR
cg20177507	0	0	0	0	0	0	1	1	0	0	2	2	0	chr7	524149		OpenSea
cg07318287	0	0	0	0	0	0	1	1	1	1	4	4	0	chr1	154377429	chr1:154377670-154378445	N_Shore	IL6R;IL6R	TSS1500;TSS1500
cg04862002	0	0	0	0	0	0	1	1	1	1	4	4	0	chr17	9074365		OpenSea	NTN1	Body
cg03803086	0	0	0	0	0	0	1	0	1	0	2	2	0	chr21	34185960		OpenSea	C21orf62;C21orf62;C21orf62;C21orf62;C21orf62;C21orf62	5'UTR;5'UTR;1stExon;1stExon;1stExon;5'UTR
cg02502358	0	0	0	0	0	0	1	0	1	0	2	2	0	chr17	26221089	chr17:26219938-26220475	S_Shore	C17orf108	TSS1500
cg24633656	0	0	0	0	0	0	1	0	0	0	1	1	0	chr20	61447194	chr20:61447685-61448891	N_Shore	COL9A3	TSS1500
cg23973801	0	0	0	0	0	0	1	0	1	0	2	2	0	chr20	3141496	chr20:3140295-3140570	S_Shore	UBOX5;FASTKD5;UBOX5	TSS1500;TSS1500;TSS1500
cg20759600	0	0	0	0	0	0	1	0	1	0	2	2	0	chr6	32062528	chr6:32063533-32065044	N_Shore	TNXB	Body
cg25392325	0	0	0	0	0	0	1	1	0	1	3	3	0	chr17	17414998		OpenSea	PEMT;PEMT;PEMT	Body;Body;Body
cg07056967	0	0	0	0	0	0	1	0	1	0	2	2	0	chr11	68176220	chr11:68178918-68179162	N_Shelf	LRP5	Body
cg26934759	0	0	0	0	0	0	1	0	0	0	1	1	0	chr22	32251952		OpenSea	DEPDC5;DEPDC5	Body;Body
cg22007809	0	0	0	0	0	0	1	1	0	1	3	3	0	chr2	202278709		OpenSea	TRAK2	Body
cg00465247	0	0	0	0	0	0	1	1	1	1	4	4	0	chr13	50703477	chr13:50703685-50705025	N_Shore
cg15029032	0	0	0	0	0	0	1	0	0	0	1	1	0	chr15	86294644		OpenSea
cg17729253	0	0	0	0	0	0	1	0	0	0	1	1	0	chr17	72990302		OpenSea	CDR2L	Body
cg18898325	0	0	0	0	0	0	1	0	0	0	1	1	0	chr22	42394382	chr22:42394589-42395255	N_Shore	WBP2NL	TSS1500
cg13523386	0	0	0	0	0	0	1	1	0	1	3	3	0	chr4	71457838		OpenSea	AMBN	TSS200
cg20384941	0	0	0	0	0	0	1	0	0	0	1	1	0	chr11	128680482	chr11:128680332-128680543	Island	FLI1;FLI1	Body;Body
cg00966522	0	0	0	0	0	0	1	1	0	1	3	3	0	chr4	6734722		OpenSea
cg25586410	0	0	0	0	0	0	1	0	0	0	1	1	0	chr2	175350621	chr2:175351364-175352154	N_Shore	GPR155;GPR155	5'UTR;5'UTR
cg04744624	0	0	0	0	0	0	1	0	1	0	2	2	0	chr7	107641770	chr7:107641795-107644058	N_Shore	LAMB1	Body
cg11891239	0	0	0	0	0	0	1	0	0	1	2	2	0	chr12	28126534	chr12:28127890-28128575	N_Shore
cg10683527	0	0	0	0	0	0	1	0	1	0	2	2	0	chr4	178230606	chr4:178230850-178231260	N_Shore	NEIL3	TSS1500
cg14916108	0	0	0	0	0	0	1	0	0	0	1	1	0	chr12	2027993		OpenSea	CACNA2D4	TSS200
cg00420510	0	0	0	0	0	0	1	0	0	0	1	1	0	chr5	1089571	chr5:1087533-1087909	S_Shore	SLC12A7	Body
cg20125920	0	0	0	0	0	0	1	1	1	0	3	3	0	chr10	21804624	chr10:21805197-21805459	N_Shore	C10orf140	Body
cg16371538	0	0	0	0	0	0	1	0	1	0	2	2	0	chr1	37940813	chr1:37939723-37940650	S_Shore	ZC3H12A	5'UTR
cg15392111	0	0	0	0	0	0	1	0	1	0	2	2	0	chr4	140216263	chr4:140216727-140217078	N_Shore	NDUFC1	Body
cg22331740	0	0	0	0	0	0	1	0	0	0	1	1	0	chr19	48983508	chr19:48983562-48984175	N_Shore	CYTH2;CYTH2	3'UTR;3'UTR
cg05008898	0	0	0	0	0	0	1	0	1	0	2	2	0	chr5	177953742	chr5:177952110-177952738	S_Shore	COL23A1	Body
cg05603252	0	0	0	0	0	0	1	0	0	0	1	1	0	chr16	15239992		OpenSea
cg20215476	0	0	0	0	0	0	1	0	0	0	1	1	0	chr3	148708241	chr3:148709076-148710069	N_Shore	GYG1	TSS1500
cg00523742	0	0	0	0	0	0	1	0	0	0	1	1	0	chr17	80293310	chr17:80291020-80292394	S_Shore	SECTM1	TSS1500
cg25105652	0	0	0	0	0	0	1	0	1	0	2	2	0	chr5	39413038		OpenSea	DAB2	5'UTR
cg13945667	0	0	0	0	0	0	1	0	0	0	1	1	0	chr7	812858	chr7:813627-814392	N_Shore	HEATR2	Body
cg06503573	0	0	0	0	0	0	1	0	1	0	2	2	0	chr11	1949039	chr11:1948915-1949188	Island	TNNT3;TNNT3;TNNT3;TNNT3	Body;Body;Body;Body
cg00988641	0	0	0	0	0	0	1	0	0	0	1	1	0	chr6	33273965		OpenSea	TAPBP;TAPBP;TAPBP	Body;Body;Body
cg15824323	0	0	0	0	0	0	1	0	1	0	2	2	0	chr5	141072814	chr5:141071624-141071967	S_Shore
cg22411784	0	0	0	0	0	0	1	0	0	0	1	1	0	chr19	58011257	chr19:58011124-58011743	Island	ZNF773	TSS200
cg01138164	0	0	0	0	0	0	1	1	1	1	4	4	0	chr7	96648447	chr7:96650221-96651551	N_Shore
cg10076954	0	0	0	0	0	0	1	0	0	0	1	1	0	chr8	136777484		OpenSea
cg04507495	0	0	0	0	0	0	1	0	1	0	2	2	0	chr3	47563649		OpenSea
cg20308540	0	0	0	0	0	0	1	0	1	0	2	2	0	chr1	242612849		OpenSea	PLD5	5'UTR
cg27582585	0	0	0	0	0	0	1	0	0	0	1	1	0	chr1	161069839	chr1:161068062-161068801	S_Shore	KLHDC9;KLHDC9;KLHDC9	Body;Body;3'UTR
cg07152925	0	0	0	0	0	0	1	0	0	0	1	1	0	chr21	48024683		OpenSea	S100B	5'UTR
cg26904787	0	0	0	0	0	0	1	0	0	0	1	1	0	chr10	64028392	chr10:64028041-64028706	Island	RTKN2;RTKN2	1stExon;5'UTR
cg06621744	0	0	0	0	0	0	1	0	1	0	2	2	0	chr14	37052470	chr14:37052537-37052838	N_Shore	NKX2-8	TSS1500
cg14547895	0	0	0	0	0	0	1	0	0	0	1	1	0	chr11	125037226	chr11:125034896-125036426	S_Shore	PKNOX2	5'UTR
cg16470877	0	0	0	0	0	0	1	0	0	0	1	1	0	chr16	68877286	chr16:68877358-68877817	N_Shore	TMCO7	TSS1500
cg22948684	0	0	0	0	0	0	1	1	0	1	3	3	0	chr1	15222078		OpenSea	KIAA1026;KIAA1026	Body;Body
cg06852395	0	0	0	0	0	0	1	0	1	0	2	2	0	chr17	7478131	chr17:7475916-7477330	S_Shore	EIF4A1;SNORA48	Body;Body
cg14051236	0	0	0	0	0	0	1	0	0	0	1	1	0	chr14	100029763		OpenSea	CCDC85C	Body
cg18583931	0	0	0	0	0	0	1	0	0	0	1	1	0	chr15	71378283		OpenSea
cg06225294	0	0	0	0	0	0	1	0	0	0	1	1	0	chr3	114477961		OpenSea	ZBTB20;ZBTB20;ZBTB20;ZBTB20;ZBTB20;ZBTB20	5'UTR;1stExon;5'UTR;5'UTR;5'UTR;1stExon
cg26502238	0	0	0	0	0	0	1	0	0	0	1	1	0	chr17	79044624	chr17:79045454-79045696	N_Shore	BAIAP2;BAIAP2;BAIAP2;BAIAP2	Body;Body;Body;Body
cg18513023	0	0	0	0	0	0	1	0	1	0	2	2	0	chr6	44009266		OpenSea
cg26820327	0	0	0	0	0	0	1	1	0	0	2	2	0	chr2	232765754	chr2:232765246-232765491	S_Shore
cg20699549	0	0	0	0	0	0	1	0	1	0	2	2	0	chr15	42567973	chr15:42566198-42566404	S_Shore	GANC	Body
cg05036147	0	0	0	0	0	0	1	0	0	0	1	1	0	chr17	79479952	chr17:79478235-79482426	Island	ACTG1	TSS200
cg11150901	0	0	0	0	0	0	1	0	1	0	2	2	0	chr1	241694605		OpenSea	KMO	TSS1500
cg25559421	0	0	0	0	0	0	1	0	0	0	1	1	0	chr5	157003155	chr5:157002174-157003182	Island	ADAM19	TSS1500
cg23741520	0	0	0	0	0	0	1	0	1	0	2	2	0	chr15	83954231	chr15:83951980-83953930	S_Shore	BNC1	TSS1500
cg11854504	0	0	0	0	0	0	1	0	1	0	2	2	0	chr10	119294720	chr10:119293917-119297675	Island	EMX2OS	Body
cg22117819	0	0	0	0	0	0	1	0	0	0	1	1	0	chr22	19556601	chr22:19554014-19554413	S_Shelf
cg13942103	0	0	0	0	0	0	1	1	1	1	4	4	0	chr1	111177829		OpenSea
cg06807726	0	0	0	0	0	0	1	0	1	0	2	2	0	chr18	74090695	chr18:74091237-74091900	N_Shore	ZNF516	Body
cg13660086	0	0	0	0	0	0	1	1	1	0	3	3	0	chr5	137203424		OpenSea	MYOT;MYOT	TSS200;TSS200
cg21135560	0	0	0	0	0	0	1	1	1	1	4	4	0	chr8	144946659	chr8:144946556-144946827	Island	EPPK1	1stExon
cg17208427	0	0	0	0	0	0	1	0	1	0	2	2	0	chr16	68679556	chr16:68678686-68680149	Island	CDH3	Body
cg12298259	0	0	0	0	0	0	1	0	0	0	1	1	0	chr5	12636281		OpenSea
cg02206636	0	0	0	0	0	0	1	0	0	0	1	1	0	chr2	73612757	chr2:73612655-73613661	Island	ALMS1	TSS200
cg03801871	0	0	0	0	0	0	1	0	1	0	2	2	0	chr2	30453395	chr2:30453566-30455655	N_Shore	LBH	TSS1500
cg12845923	0	0	0	0	0	0	1	0	0	0	1	1	0	chr4	55139873		OpenSea	PDGFRA	Body
cg07712663	0	0	0	0	0	0	1	0	1	0	2	2	0	chr2	16789846		OpenSea	FAM49A	5'UTR
cg24308847	0	0	0	0	0	0	1	0	1	0	2	2	0	chr20	34653477	chr20:34652454-34653500	Island
cg13489049	0	0	0	0	0	0	1	0	0	0	1	1	0	chr21	42875961	chr21:42878751-42880674	N_Shelf	TMPRSS2;TMPRSS2	Body;5'UTR
cg11957475	0	0	0	0	0	0	1	0	0	0	1	1	0	chr18	57566144	chr18:57566866-57567723	N_Shore	PMAIP1	TSS1500
cg21875946	0	0	0	0	0	0	1	0	0	0	1	1	0	chr1	206663985		OpenSea	IKBKE	Body
cg09712902	0	0	0	0	0	0	1	0	1	0	2	2	0	chr11	130068448		OpenSea	ST14	Body
cg06112560	0	0	0	0	0	0	1	0	0	0	1	1	0	chr16	23691827	chr16:23689891-23690671	S_Shore	PLK1	Body
cg07070113	0	0	0	0	0	0	1	0	0	0	1	1	0	chr17	79283738	chr17:79283863-79284131	N_Shore	C17orf55	TSS1500
cg11201229	0	0	0	0	0	0	1	0	0	0	1	1	0	chr11	17191235		OpenSea	PIK3C2A	1stExon
cg07085632	0	0	0	0	0	0	1	0	1	0	2	2	0	chr11	125974404		OpenSea
cg24010903	0	0	0	0	0	0	1	0	1	0	2	2	0	chr8	10386874		OpenSea	T-SP1	Body
cg01948724	0	0	0	0	0	0	1	0	0	0	1	1	0	chr16	3038035		OpenSea
cg01044293	0	0	0	0	0	0	1	0	0	0	1	1	0	chr2	173296469	chr2:173292099-173293183	S_Shelf	ITGA6;ITGA6	Body;Body
cg23715056	0	0	0	0	0	0	1	0	0	0	1	1	0	chr10	97982467		OpenSea	BLNK;BLNK	Body;Body
cg01916724	0	0	0	0	0	0	1	1	1	1	4	4	0	chr3	51975220	chr3:51975612-51976505	N_Shore	PARP3;PARP3;RRP9	TSS1500;TSS1500;Body
ch.20.54687769F	0	0	0	0	0	0	1	0	0	0	1	1	0	chr20	55254362		OpenSea
cg24315421	0	0	0	0	0	0	1	0	1	0	2	2	0	chr1	208040253	chr1:208041862-208042718	N_Shore
cg23599026	0	0	0	0	0	0	1	0	0	0	1	1	0	chr10	102268546		OpenSea	SEC31B	Body
cg05624226	0	0	0	0	0	0	1	1	1	1	4	4	0	chr5	180325954		OpenSea	BTNL8;BTNL8;BTNL8;BTNL8;BTNL8	TSS200;TSS200;TSS200;TSS200;TSS200
cg04503912	0	0	0	0	0	0	1	0	0	0	1	1	0	chr4	88529516		OpenSea	DSPP	TSS200
cg10513595	0	0	0	0	0	0	1	0	0	0	1	1	0	chr5	89311473		OpenSea
cg19779057	0	0	0	0	0	0	1	0	0	0	1	1	0	chr1	204073369		OpenSea	SOX13	5'UTR
cg06864895	0	0	0	0	0	0	1	0	0	0	1	1	0	chr12	46767683	chr12:46765134-46766633	S_Shore	SLC38A2	TSS1500
cg27027427	0	0	0	0	0	0	1	0	0	0	1	1	0	chr10	91091912		OpenSea	IFIT3;IFIT3	Body;TSS1500
cg26013791	0	0	0	0	0	0	1	0	0	0	1	1	0	chr5	153785129	chr5:153784641-153785130	Island	GALNT10;GALNT10	Body;Body
cg18612461	0	0	0	0	0	0	1	0	0	0	1	1	0	chr15	75251733	chr15:75251467-75251773	Island
cg04779860	0	0	0	0	0	0	1	0	1	0	2	2	0	chr10	131763929	chr10:131761169-131771696	Island
cg24469013	0	0	0	0	0	0	1	0	1	0	2	2	0	chr11	72946534	chr11:72945279-72946228	S_Shore	P2RY2;P2RY2;P2RY2	3'UTR;3'UTR;3'UTR
cg18725599	0	0	0	0	0	0	1	0	0	0	1	1	0	chr5	149590502		OpenSea	SLC6A7	3'UTR
cg11807188	0	0	0	0	0	0	1	0	1	0	2	2	0	chr1	65924844		OpenSea	LEPR;LEPR;LEPR	5'UTR;5'UTR;5'UTR
cg26074025	0	0	0	0	0	0	1	1	0	0	2	2	0	chr14	89467057		OpenSea
cg03149313	0	0	0	0	0	0	1	0	1	0	2	2	0	chr1	226595334	chr1:226595333-226595939	Island	PARP1	Body
cg27035734	0	0	0	0	0	0	1	0	1	0	2	2	0	chr12	86230557		OpenSea	RASSF9	TSS1500
cg05314024	0	0	0	0	0	0	1	0	1	0	2	2	0	chr1	246952118	chr1:246952214-246952511	N_Shore	LOC149134	TSS1500
cg04127998	0	0	0	0	0	0	1	0	1	0	2	2	0	chr14	76518992		OpenSea	C14orf179;C14orf179	Body;Body
cg13594711	0	0	0	0	0	0	1	0	0	0	1	1	0	chr7	76038785		OpenSea	SRCRB4D;SRCRB4D;ZP3	1stExon;5'UTR;5'UTR
cg11940526	0	0	0	0	0	0	1	0	0	0	1	1	0	chr10	80311367		OpenSea
cg24268161	0	0	0	0	0	0	1	0	0	0	1	1	0	chr22	39747459	chr22:39745983-39746634	S_Shore	SYNGR1;SYNGR1	Body;Body
cg23490077	0	0	0	0	0	0	1	1	1	0	3	3	0	chr6	112610645		OpenSea
cg23090936	0	0	0	0	0	0	1	0	1	0	2	2	0	chr12	43687522		OpenSea
cg04787675	0	0	0	0	0	0	1	0	0	0	1	1	0	chr12	104683308	chr12:104682601-104682993	S_Shore	TXNRD1;TXNRD1;TXNRD1;TXNRD1;TXNRD1	5'UTR;5'UTR;Body;Body;5'UTR
cg13579295	0	0	0	0	0	0	1	0	1	0	2	2	0	chr9	140069745	chr9:140068792-140069082	S_Shore	ANAPC2	Body
cg13624964	0	0	0	0	0	0	1	1	1	1	4	4	0	chr14	86088696		OpenSea	FLRT2	Body
cg19348484	0	0	0	0	0	0	1	0	0	0	1	1	0	chr15	91413236	chr15:91414311-91415427	N_Shore	FURIN	5'UTR
cg12868312	0	0	0	0	0	0	1	0	0	0	1	1	0	chr12	5180449		OpenSea
cg09024962	0	0	0	0	0	0	1	1	0	0	2	2	0	chr5	132707300		OpenSea	FSTL4	Body
cg27629453	0	0	0	0	0	0	1	0	0	0	1	1	0	chr4	153943474		OpenSea
cg01701585	0	0	0	0	0	0	1	0	1	0	2	2	0	chr16	2263913	chr16:2263912-2265428	Island	PGP	Body
cg07187105	0	0	0	0	0	0	1	0	1	0	2	2	0	chr10	97423205		OpenSea	TCTN3;TCTN3	3'UTR;3'UTR
cg13132182	0	0	0	0	0	0	1	0	1	1	3	3	0	chr3	74663507	chr3:74663506-74664121	Island
cg24546723	0	0	0	0	0	0	1	0	0	0	1	1	0	chr17	48048615	chr17:48048953-48050616	N_Shore	DLX4	Body
cg21545720	0	0	0	0	0	0	1	0	0	0	1	1	0	chr1	32405083	chr1:32403387-32404382	S_Shore	PTP4A2;PTP4A2	TSS1500;TSS1500
cg10380019	0	0	0	0	0	0	1	1	1	0	3	3	0	chr4	143184270		OpenSea	INPP4B;INPP4B	Body;Body
cg04329382	0	0	0	0	0	0	1	1	0	0	2	2	0	chr22	46480891	chr22:46481815-46482024	N_Shore	LOC400931	TSS1500
cg08780680	0	0	0	0	0	0	1	1	1	0	3	3	0	chr13	24640963		OpenSea
cg04862321	0	0	0	0	0	0	1	0	1	0	2	2	0	chr6	30580928	chr6:30584885-30585677	N_Shelf	PPP1R10	5'UTR
cg14141610	0	0	0	0	0	0	1	0	1	0	2	2	0	chr7	150099648	chr7:150101906-150102968	N_Shelf
cg14613361	0	0	0	0	0	0	1	0	0	0	1	1	0	chr1	109751302		OpenSea
cg11624780	0	0	0	0	0	0	1	0	0	0	1	1	0	chr3	14242791		OpenSea
cg14618634	0	0	0	0	0	0	1	0	1	0	2	2	0	chr9	89193057		OpenSea
cg13688202	0	0	0	0	0	0	1	0	0	0	1	1	0	chr14	65230287		OpenSea	SPTB	Body
cg10807105	0	0	0	0	0	0	1	0	0	0	1	1	0	chr6	17032522		OpenSea
cg04276723	0	0	0	0	0	0	1	0	1	0	2	2	0	chr7	38670597	chr7:38670439-38671008	Island	AMPH;AMPH	Body;Body
cg03416521	0	0	0	0	0	0	1	0	0	0	1	1	0	chr20	19958192	chr20:19955536-19956034	S_Shelf	RIN2	Body
cg00399027	0	0	0	0	0	0	1	0	0	0	1	1	0	chr16	85676861	chr16:85674843-85675192	S_Shore	KIAA0182;KIAA0182	5'UTR;Body
cg13570585	0	0	0	0	0	0	1	0	1	0	2	2	0	chr20	8113573	chr20:8112884-8113592	Island	PLCB1;PLCB1	Body;Body
cg09418701	0	0	0	0	0	0	1	1	0	1	3	3	0	chr10	89494857		OpenSea	PAPSS2;PAPSS2	Body;Body
cg09000832	0	0	0	0	0	0	1	1	1	0	3	3	0	chr13	50703589	chr13:50703685-50705025	N_Shore
cg14529565	0	0	0	0	0	0	1	1	0	0	2	2	0	chr9	96705256	chr9:96708116-96708487	N_Shelf
cg21723559	0	0	0	0	0	0	1	1	0	1	3	3	0	chr20	44048174	chr20:44044652-44045147	S_Shelf	PIGT	Body
cg05772692	0	0	0	0	0	0	1	0	0	0	1	1	0	chr6	168681584	chr6:168682247-168682460	N_Shore
cg07348418	0	0	0	0	0	0	1	0	1	0	2	2	0	chr1	44903330		OpenSea	RNF220	Body
cg00120416	0	0	0	0	0	0	1	0	0	0	1	1	0	chr8	49785517	chr8:49782687-49783270	S_Shelf
cg18396984	0	0	0	0	0	0	1	0	0	0	1	1	0	chr14	37049893	chr14:37049333-37051726	Island	NKX2-8	3'UTR
cg03546163	0	0	0	0	0	0	1	1	1	0	3	3	0	chr6	35654363	chr6:35655607-35656856	N_Shore	FKBP5;FKBP5;FKBP5;FKBP5	5'UTR;5'UTR;5'UTR;5'UTR
cg07190012	0	0	0	0	0	0	1	1	0	1	3	3	0	chr11	16633647	chr11:16634957-16635969	N_Shore
cg27421810	0	0	0	0	0	0	1	0	0	0	1	1	0	chr10	82404135		OpenSea	SH2D4B;SH2D4B	3'UTR;3'UTR
cg07894717	0	0	0	0	0	0	1	1	1	0	3	3	0	chr1	10508598		OpenSea	APITD1;CORT	Body;TSS1500
cg27130954	0	0	0	0	0	0	1	0	0	0	1	1	0	chr16	67464331	chr16:67464388-67465462	N_Shore	HSD11B2	TSS1500
cg01821149	0	0	0	0	0	0	1	0	0	0	1	1	0	chr11	1949090	chr11:1948915-1949188	Island	TNNT3;TNNT3;TNNT3;TNNT3	Body;Body;Body;Body
cg03253556	0	0	0	0	0	0	1	0	1	0	2	2	0	chr2	27505196		OpenSea	TRIM54;TRIM54	TSS1500;TSS1500
cg23154272	0	0	0	0	0	0	1	0	0	0	1	1	0	chr1	154966068		OpenSea	LENEP;LENEP	1stExon;5'UTR
cg02150231	0	0	0	0	0	0	1	0	1	0	2	2	0	chr22	47159188	chr22:47158067-47158980	S_Shore	TBC1D22A	Body
cg27214652	0	0	0	0	0	0	1	0	0	0	1	1	0	chr14	64009971	chr14:64009645-64010525	Island	PPP2R5E;PPP2R5E	1stExon;5'UTR
cg02303016	0	0	0	0	0	0	1	0	0	0	1	1	0	chr7	130020130	chr7:130021511-130021726	N_Shore	CPA1	TSS200
cg13960660	0	0	0	0	0	0	1	0	0	0	1	1	0	chr9	129096820	chr9:129100371-129100574	N_Shelf	FAM125B;FAM125B	Body;Body
cg01607897	0	0	0	0	0	0	1	0	0	0	1	1	0	chr8	103667900	chr8:103666157-103668861	Island	KLF10;KLF10	5'UTR;1stExon
cg06258834	0	0	0	0	0	0	1	0	1	0	2	2	0	chr19	51487136		OpenSea	KLK7;KLK7;KLK7	5'UTR;1stExon;TSS200
cg03250870	0	0	0	0	0	0	1	0	1	0	2	2	0	chr17	77311812		OpenSea	HRNBP3	5'UTR
cg04333785	0	0	0	0	0	0	1	0	1	0	2	2	0	chr10	31446813		OpenSea
cg19873536	0	0	0	0	0	0	1	0	1	0	2	2	0	chr10	116475283		OpenSea
cg26460483	0	0	0	0	0	0	1	0	1	0	2	2	0	chr7	97914016	chr7:97910459-97911618	S_Shelf	BRI3;BRI3	Body;Body
cg02827061	0	0	0	0	0	0	1	0	1	0	2	2	0	chr17	48267239		OpenSea	COL1A1	Body
cg22592140	0	0	0	0	0	0	1	0	0	0	1	1	0	chr7	130132419	chr7:130130739-130133111	Island	MEST;MEST;MESTIT1;MEST	5'UTR;5'UTR;TSS1500;Body
cg19717060	0	0	0	0	0	0	1	0	1	0	2	2	0	chr17	70553078		OpenSea
cg17918558	0	0	0	0	0	0	1	0	0	0	1	1	0	chr1	46945595		OpenSea
cg14608275	0	0	0	0	0	0	1	0	0	0	1	1	0	chr3	172429421	chr3:172428416-172428950	S_Shore	NCEH1;NCEH1;NCEH1;NCEH1	TSS1500;TSS1500;TSS1500;TSS1500
cg25716102	0	0	0	0	0	0	1	0	0	1	2	2	0	chr2	59156510		OpenSea
cg04379703	0	0	0	0	0	0	1	0	0	1	2	2	0	chr3	13053208		OpenSea	IQSEC1	Body
cg16312552	0	0	0	0	0	0	1	0	1	0	2	2	0	chr20	23420379		OpenSea	CSTL1;CSTL1	1stExon;5'UTR
cg09469986	0	0	0	0	0	0	1	0	0	0	1	1	0	chr13	31017306	chr13:31019860-31020137	N_Shelf
cg14954582	0	0	0	0	0	0	1	0	0	0	1	1	0	chr5	4519548		OpenSea
cg13969674	0	0	0	0	0	0	1	0	0	0	1	1	0	chr7	129918047		OpenSea	CPA2	Body
cg26274662	0	0	0	0	0	0	1	0	1	0	2	2	0	chr15	63729230		OpenSea
cg20221591	0	0	0	0	0	0	1	0	1	0	2	2	0	chr2	241076340	chr2:241075403-241075916	S_Shore	MYEOV2;MYEOV2	TSS1500;TSS1500
cg24042313	0	0	0	0	0	0	1	0	0	0	1	1	0	chr3	11079491		OpenSea	SLC6A1	3'UTR
cg09281220	0	0	0	0	0	0	1	0	0	0	1	1	0	chr2	220460085	chr2:220462307-220462944	N_Shelf
cg27589058	0	0	0	0	0	0	1	0	1	0	2	2	0	chr20	45804311		OpenSea	EYA2;EYA2	Body;Body
cg17995197	0	0	0	0	0	0	1	1	1	1	4	4	0	chr2	26408167	chr2:26407422-26408253	Island	FAM59B	Body
cg27490391	0	0	0	0	0	0	1	0	0	0	1	1	0	chr13	40152187		OpenSea	LHFP	Body
cg18390683	0	0	0	0	0	0	1	1	0	0	2	2	0	chr2	175018992		OpenSea	OLA1;OLA1	5'UTR;Body
cg26022064	0	0	0	0	0	0	1	0	0	0	1	1	0	chr7	98739782	chr7:98741205-98741990	N_Shore	SMURF1;SMURF1	Body;Body
cg05758804	0	0	0	0	0	0	1	0	1	0	2	2	0	chr12	57917389	chr12:57916322-57916810	S_Shore	MBD6	5'UTR
cg00626119	0	0	0	0	0	0	1	0	1	0	2	2	0	chr1	156785288	chr1:156783523-156784037	S_Shore	SH2D2A;SH2D2A;NTRK1;SH2D2A;SH2D2A;SH2D2A	Body;Body;TSS1500;Body;Body;Body
cg14126884	0	0	0	0	0	0	1	0	1	0	2	2	0	chr9	134533116		OpenSea	RAPGEF1;RAPGEF1	Body;Body
cg11227822	0	0	0	0	0	0	1	0	0	0	1	1	0	chr13	53774359	chr13:53774264-53776345	Island
cg06479607	0	0	0	0	0	0	1	0	0	0	1	1	0	chr17	79028769	chr17:79026043-79026355	S_Shelf	BAIAP2;BAIAP2;BAIAP2;BAIAP2	Body;Body;Body;Body
cg09068447	0	0	0	0	0	0	1	0	1	0	2	2	0	chr15	34502498	chr15:34501701-34502499	Island	C15orf29	TSS1500
cg16439394	0	0	0	0	0	0	1	0	0	0	1	1	0	chr7	632926	chr7:631836-632135	S_Shore	PRKAR1B;PRKAR1B;PRKAR1B;PRKAR1B;PRKAR1B;PRKAR1B	Body;Body;Body;Body;Body;Body
cg03637976	0	0	0	0	0	0	1	0	0	0	1	1	0	chr6	33268071	chr6:33266302-33267582	S_Shore	TAPBP;TAPBP;RGL2;RGL2	3'UTR;3'UTR;TSS1500;TSS1500
cg21339969	0	0	0	0	0	0	1	0	0	0	1	1	0	chr1	226737393	chr1:226736354-226737412	Island	C1orf95	Body
cg11245384	0	0	0	0	0	0	1	0	1	0	2	2	0	chr20	1974646		OpenSea	PDYN;PDYN	5'UTR;1stExon
cg02131018	0	0	0	0	0	0	1	0	0	0	1	1	0	chr3	73723546		OpenSea
cg06002476	0	0	0	0	0	0	1	1	1	1	4	4	0	chr3	8617065		OpenSea
cg04139465	0	0	0	0	0	0	1	0	1	0	2	2	0	chr19	51020297	chr19:51020296-51022796	Island	LRRC4B	3'UTR
cg09248429	0	0	0	0	0	0	1	1	1	0	3	3	0	chr11	2011216	chr11:2013333-2013617	N_Shelf	LOC100133545	TSS200
cg14480531	0	0	0	0	0	0	1	0	0	0	1	1	0	chr17	55700565		OpenSea	MSI2;MSI2	Body;Body
cg16626063	0	0	0	0	0	0	1	0	1	0	2	2	0	chr11	70584425		OpenSea	SHANK2	Body
cg11915366	0	0	0	0	0	0	1	0	1	0	2	2	0	chr17	34139071	chr17:34135878-34137007	S_Shelf	TAF15;TAF15	Body;Body
cg05969808	0	0	0	0	0	0	1	0	0	0	1	1	0	chr10	102978788	chr10:102975969-102978096	S_Shore
cg08246632	0	0	0	0	0	0	1	0	1	0	2	2	0	chr12	132396826	chr12:132392635-132394546	S_Shelf	ULK1	Body
cg13977827	0	0	0	0	0	0	0	1	0	0	1	1	0	chr9	14307195		OpenSea	NFIB	Body
cg26736200	0	0	0	0	0	0	0	1	0	0	1	1	0	chr16	69951706		OpenSea	WWP2	Body
cg00422699	0	0	0	0	0	0	0	1	0	0	1	1	0	chr19	12759093	chr19:12758975-12759210	Island	MAN2B1	Body
cg10313947	0	0	0	0	0	0	0	1	0	1	2	2	0	chr11	124622815		OpenSea	VSIG2	TSS1500
cg15760474	0	0	0	0	0	0	0	1	0	1	2	2	0	chr6	41554529		OpenSea	FOXP4;FOXP4;FOXP4	Body;Body;Body
cg02162534	0	0	0	0	0	0	0	1	0	1	2	2	0	chr10	133956875	chr10:133953845-133954279	S_Shelf	JAKMIP3	Body
cg14328115	0	0	0	0	0	0	0	1	0	1	2	2	0	chr11	2554562	chr11:2555405-2555618	N_Shore	KCNQ1;KCNQ1	Body;Body
cg02185675	0	0	0	0	0	0	0	1	0	1	2	2	0	chr8	133594318		OpenSea	LRRC6	Body
cg24828746	0	0	0	0	0	0	0	1	0	0	1	1	0	chr19	4051723	chr19:4053879-4055289	N_Shelf	ZBTB7A	Body
cg23476877	0	0	0	0	0	0	0	1	0	0	1	1	0	chr5	176543964	chr5:176543900-176544228	Island
cg15448210	0	0	0	0	0	0	0	1	0	0	1	1	0	chr6	33401514		OpenSea	SYNGAP1	Body
cg20202112	0	0	0	0	0	0	0	1	0	0	1	1	0	chr2	74601685		OpenSea	DCTN1;DCTN1;DCTN1;DCTN1;DCTN1;DCTN1	Body;1stExon;5'UTR;Body;5'UTR;1stExon
cg21435684	0	0	0	0	0	0	0	1	0	1	2	2	0	chr17	80255457	chr17:80251357-80251673	S_Shelf
cg14136893	0	0	0	0	0	0	0	1	0	1	2	2	0	chr17	872770		OpenSea	NXN	Body
cg13496862	0	0	0	0	0	0	0	1	0	1	2	2	0	chr15	99069041		OpenSea
cg21991195	0	0	0	0	0	0	0	1	0	1	2	2	0	chr19	1526562	chr19:1526462-1526681	Island	PLK5P	Body
cg25500196	0	0	0	0	0	0	0	1	0	0	1	1	0	chr17	40464780	chr17:40464293-40464947	Island
cg13225830	0	0	0	0	0	0	0	1	0	1	2	2	0	chr1	9527173		OpenSea
cg10900641	0	0	0	0	0	0	0	1	0	1	2	2	0	chr11	1767793	chr11:1768979-1770712	N_Shore	HCCA2;LOC402778	Body;Body
cg12063490	0	0	0	0	0	0	0	1	0	1	2	2	0	chr19	12759131	chr19:12758975-12759210	Island	MAN2B1	Body
cg06665333	0	0	0	0	0	0	0	1	0	1	2	2	0	chr16	87873837		OpenSea	SLC7A5	Body
cg03365751	0	0	0	0	0	0	0	1	0	1	2	2	0	chr22	42828386		OpenSea	NFAM1;NFAM1	1stExon;5'UTR
cg19126169	0	0	0	0	0	0	0	1	0	1	2	2	0	chr11	71725590		OpenSea	NUMA1	Body
cg24637308	0	0	0	0	0	0	0	1	0	1	2	2	0	chr11	6592297	chr11:6591960-6592795	Island	DNHD1	Body
cg16521032	0	0	0	0	0	0	0	1	0	1	2	2	0	chr12	57587714		OpenSea	MIR1228;LRP1	TSS1500;Body
cg24045078	0	0	0	0	0	0	0	1	0	1	2	2	0	chr11	64329602	chr11:64329520-64329825	Island	SLC22A11	Body
cg26797158	0	0	0	0	0	0	0	1	0	0	1	1	0	chr1	236511546	chr1:236511353-236511777	Island
cg25770702	0	0	0	0	0	0	0	1	0	1	2	2	0	chr11	64136024	chr11:64135815-64136381	Island	RPS6KA4;MIR1237;RPS6KA4	Body;TSS200;Body
cg12530994	0	0	0	0	0	0	0	1	0	1	2	2	0	chr10	5136782		OpenSea	AKR1C3	Body
cg19283806	0	0	0	0	0	0	0	1	0	0	1	1	0	chr18	66389420		OpenSea	CCDC102B	5'UTR
cg04873169	0	0	0	0	0	0	0	1	0	0	1	1	0	chr22	47021767	chr22:47022457-47022659	N_Shore	GRAMD4	TSS1500
cg00583535	0	0	0	0	0	0	0	1	0	1	2	2	0	chr1	201159906		OpenSea	IGFN1	TSS200
cg26593380	0	0	0	0	0	0	0	1	0	0	1	1	0	chr7	4749206		OpenSea	FOXK1	Body
cg08662533	0	0	0	0	0	0	0	1	0	1	2	2	0	chr16	1836722	chr16:1836680-1837012	Island	NUBP2	Body
cg03284879	0	0	0	0	0	0	0	1	0	0	1	1	0	chr3	193894498		OpenSea
cg23176214	0	0	0	0	0	0	0	1	0	1	2	2	0	chr17	79100218	chr17:79102748-79102970	N_Shelf	MIR657;AATK;MIR338	TSS1500;Body;TSS1500
cg11006453	0	0	0	0	0	0	0	1	0	0	1	1	0	chr8	141599185		OpenSea	EIF2C2;EIF2C2	Body;Body
cg05791870	0	0	0	0	0	0	0	1	0	1	2	2	0	chr16	136656		OpenSea	C16orf35;C16orf35	3'UTR;3'UTR
cg08664849	0	0	0	0	0	0	0	1	0	1	2	2	0	chr16	2546474	chr16:2546264-2547039	Island	TBC1D24	Body
cg27616227	0	0	0	0	0	0	0	1	0	1	2	2	0	chr8	108510314		OpenSea	ANGPT1	TSS200
cg07974504	0	0	0	0	0	0	0	1	0	0	1	1	0	chr2	220325375		OpenSea	SPEG	Body
cg26559974	0	0	0	0	0	0	0	1	0	1	2	2	0	chr5	37835506	chr5:37836747-37840726	N_Shore	GDNF;GDNF;GDNF;GDNF	5'UTR;TSS1500;5'UTR;1stExon
cg24121069	0	0	0	0	0	0	0	1	0	0	1	1	0	chr13	114202741	chr13:114202596-114202862	Island	TMCO3	Body
cg25611087	0	0	0	0	0	0	0	1	0	0	1	1	0	chr3	126737201	chr3:126737139-126737359	Island	PLXNA1	Body
cg16162970	0	0	0	0	0	0	0	1	0	0	1	1	0	chr14	105779952	chr14:105780339-105782027	N_Shore	PACS2;PACS2	TSS1500;TSS1500
cg22251148	0	0	0	0	0	0	0	1	0	1	2	2	0	chr11	16631866	chr11:16632508-16632725	N_Shore
cg17267654	0	0	0	0	0	0	0	1	0	0	1	1	0	chr6	170411557		OpenSea
cg06420903	0	0	0	0	0	0	0	1	0	0	1	1	0	chr16	88186669	chr16:88184856-88185101	S_Shore
cg00667789	0	0	0	0	0	0	0	1	0	1	2	2	0	chr1	59042065	chr1:59042013-59043295	Island	TACSTD2	1stExon
cg07021906	0	0	0	0	0	0	0	1	0	0	1	1	0	chr16	87866833		OpenSea	SLC7A5	Body
cg26600753	0	0	0	0	0	0	0	1	0	0	1	1	0	chr5	180622446	chr5:180622178-180622658	Island	TRIM7;TRIM7;TRIM7;TRIM7;TRIM7	Body;Body;Body;Body;Body
cg20744756	0	0	0	0	0	0	0	1	0	0	1	1	0	chr1	95201495		OpenSea
cg24222194	0	0	0	0	0	0	0	1	0	1	2	2	0	chr15	28834097	chr15:28834219-28834690	N_Shore
cg10169763	0	0	0	0	0	0	0	1	0	0	1	1	0	chr16	87873389		OpenSea	SLC7A5	Body
cg10576151	0	0	0	0	0	0	0	1	0	0	1	1	0	chr1	90229631	chr1:90228744-90229173	S_Shore
cg04100190	0	0	0	0	0	0	0	1	0	0	1	1	0	chr1	40783264	chr1:40781004-40781445	S_Shore	COL9A2	TSS1500
cg14862395	0	0	0	0	0	0	0	1	0	1	2	2	0	chr20	44879700	chr20:44879699-44880288	Island	CDH22	1stExon
cg23055236	0	0	0	0	0	0	0	1	0	0	1	1	0	chr2	224873911		OpenSea	SERPINE2;SERPINE2;SERPINE2;SERPINE2	5'UTR;Body;5'UTR;5'UTR
cg12404590	0	0	0	0	0	0	0	1	0	0	1	1	0	chr22	50455653	chr22:50453056-50454137	S_Shore	TTLL8	Body
cg15893360	0	0	0	0	0	0	0	1	0	0	1	1	0	chr12	120700361	chr12:120702976-120703541	N_Shelf	PXN;PXN	Body;Body
cg10354512	0	0	0	0	0	0	0	1	0	0	1	1	0	chr8	134202337		OpenSea	WISP1;WISP1	TSS1500;TSS1500
cg17161421	0	0	0	0	0	0	0	1	0	0	1	1	0	chr6	32120077	chr6:32121829-32122529	N_Shore	PRRT1;PPT2	TSS1500;TSS1500
cg02648939	0	0	0	0	0	0	0	1	0	0	1	1	0	chr19	7976860	chr19:7977471-7977717	N_Shore	MAP2K7	Body
cg01652514	0	0	0	0	0	0	0	1	0	1	2	2	0	chr13	114831142		OpenSea	RASA3	Body
cg14879569	0	0	0	0	0	0	0	1	0	1	2	2	0	chr12	105812348		OpenSea
cg26695881	0	0	0	0	0	0	0	1	0	0	1	1	0	chr6	160696810		OpenSea
cg21829116	0	0	0	0	0	0	0	1	0	1	2	2	0	chr7	105337724		OpenSea	ATXN7L1	Body
cg01876531	0	0	0	0	0	0	0	1	0	0	1	1	0	chr1	208405868		OpenSea	PLXNA2	5'UTR
cg05345310	0	0	0	0	0	0	0	1	0	0	1	1	0	chr22	45597035	chr22:45598721-45599080	N_Shore	C22orf9;C22orf9;MIR1249	Body;Body;TSS200
cg02704158	0	0	0	0	0	0	0	1	0	1	2	2	0	chr3	138656042	chr3:138656627-138659107	N_Shore
cg10985479	0	0	0	0	0	0	0	1	0	1	2	2	0	chr4	109090580	chr4:109092578-109092839	N_Shore	LEF1;LEF1;LEF1;LOC641518	TSS1500;TSS1500;TSS1500;Body
cg20663219	0	0	0	0	0	0	0	1	0	0	1	1	0	chr7	73130521	chr7:73133388-73134204	N_Shelf	STX1A;STX1A	Body;Body
cg12461551	0	0	0	0	0	0	0	1	0	0	1	1	0	chr2	173686129		OpenSea	RAPGEF4;RAPGEF4	Body;TSS200
cg03018256	0	0	0	0	0	0	0	1	0	0	1	1	0	chr17	72237019		OpenSea	TTYH2	Body
cg07052737	0	0	0	0	0	0	0	1	0	0	1	1	0	chr2	26224428		OpenSea
cg17828456	0	0	0	0	0	0	0	1	0	0	1	1	0	chr17	48056033		OpenSea
cg07231045	0	0	0	0	0	0	0	1	0	1	2	2	0	chr8	142219444	chr8:142219197-142219445	Island
cg23247968	0	0	0	0	0	0	0	1	0	0	1	1	0	chr10	104535961		OpenSea	C10orf26;C10orf26;C10orf26	5'UTR;Body;1stExon
cg00626856	0	0	0	0	0	0	0	1	0	1	2	2	0	chr5	1885950	chr5:1881924-1887743	Island
cg04049225	0	0	0	0	0	0	0	1	0	0	1	1	0	chr16	85672175	chr16:85670134-85670349	S_Shore	KIAA0182;KIAA0182	5'UTR;Body
cg15749157	0	0	0	0	0	0	0	1	0	0	1	1	0	chr19	1366829	chr19:1368814-1369026	N_Shore	MUM1;MUM1	Body;Body
cg12541478	0	0	0	0	0	0	0	1	0	1	2	2	0	chr12	52444020	chr12:52444553-52445421	N_Shore	NR4A1;NR4A1	TSS1500;TSS1500
cg05414225	0	0	0	0	0	0	0	1	0	0	1	1	0	chr9	111696926	chr9:111695774-111696956	Island	C9orf6;IKBKAP	Body;TSS1500
cg05784157	0	0	0	0	0	0	0	1	0	1	2	2	0	chr18	30349900	chr18:30349690-30352302	Island	KLHL14	Body
cg18730174	0	0	0	0	0	0	0	1	0	0	1	1	0	chr11	122073211		OpenSea	LOC399959	Body
cg06413398	0	0	0	0	0	0	0	1	0	0	1	1	0	chr6	110736865		OpenSea	DDO;DDO	TSS200;TSS200
cg26711406	0	0	0	0	0	0	0	1	0	0	1	1	0	chr16	85616330		OpenSea
cg01964562	0	0	0	0	0	0	0	1	0	1	2	2	0	chr20	25130549	chr20:25128764-25129610	S_Shore	LOC284798;LOC284798	TSS1500;TSS1500
cg00278392	0	0	0	0	0	0	0	1	0	1	2	2	0	chr6	16802505		OpenSea
cg15218995	0	0	0	0	0	0	0	1	0	0	1	1	0	chr17	43922423		OpenSea	LOC100128977;IMP5	Body;1stExon
cg26678245	0	0	0	0	0	0	0	1	0	1	2	2	0	chr4	88876673		OpenSea
cg11992241	0	0	0	0	0	0	0	1	0	1	2	2	0	chr17	7036993		OpenSea
cg15736165	0	0	0	0	0	0	0	1	0	0	1	1	0	chr15	83951732	chr15:83951980-83953930	N_Shore	BNC1	Body
cg10284755	0	0	0	0	0	0	0	1	0	0	1	1	0	chr14	97081899		OpenSea
cg06215416	0	0	0	0	0	0	0	1	0	1	2	2	0	chr1	2383473		OpenSea
cg16853770	0	0	0	0	0	0	0	1	0	0	1	1	0	chr12	123355562	chr12:123351641-123351918	S_Shelf	VPS37B	Body
cg19818308	0	0	0	0	0	0	0	1	1	1	3	3	0	chr14	75946745		OpenSea
cg26640901	0	0	0	0	0	0	0	1	0	0	1	1	0	chr10	104536035		OpenSea	C10orf26;C10orf26;C10orf26	5'UTR;Body;1stExon
cg22687902	0	0	0	0	0	0	0	1	0	0	1	1	0	chr17	43657317		OpenSea
cg16579908	0	0	0	0	0	0	0	1	0	0	1	1	0	chr14	77403711		OpenSea
cg11469308	0	0	0	0	0	0	0	1	0	1	2	2	0	chr2	217471906		OpenSea
cg21940313	0	0	0	0	0	0	0	1	0	0	1	1	0	chr17	41620911	chr17:41622604-41624165	N_Shore	ETV4;ETV4	Body;Body
cg16323245	0	0	0	0	0	0	0	1	0	1	2	2	0	chr3	114622118		OpenSea	ZBTB20;ZBTB20	5'UTR;5'UTR
cg06884254	0	0	0	0	0	0	0	1	0	1	2	2	0	chr11	62454905	chr11:62455073-62455868	N_Shore	LRRN4CL	3'UTR
cg26470501	0	0	0	0	0	0	0	1	0	0	1	1	0	chr19	45252955	chr19:45251975-45252330	S_Shore	BCL3	Body
cg16106254	0	0	0	0	0	0	0	1	0	0	1	1	0	chr12	105664124		OpenSea
cg13716443	0	0	0	0	0	0	0	1	1	1	3	3	0	chr3	62573342		OpenSea	CADPS;CADPS;CADPS	Body;Body;Body
cg25827022	0	0	0	0	0	0	0	1	0	1	2	2	0	chr17	7287652	chr17:7287198-7287940	Island	TNK1	Body
cg27486692	0	0	0	0	0	0	0	1	0	0	1	1	0	chr12	14765994		OpenSea	GUCY2C	3'UTR
cg02225096	0	0	0	0	0	0	0	1	0	1	2	2	0	chr10	46168403	chr10:46167677-46168642	Island	ANUBL1;ANUBL1	TSS200;TSS200
cg25103160	0	0	0	0	0	0	0	1	0	0	1	1	0	chr12	76206788		OpenSea
cg11099684	0	0	0	0	0	0	0	1	0	1	2	2	0	chr4	26402889		OpenSea	RBPJ;RBPJ;RBPJ;RBPJ	Body;Body;Body;Body
cg10531003	0	0	0	0	0	0	0	1	0	0	1	1	0	chr1	222396602		OpenSea
cg11279838	0	0	0	0	0	0	0	1	0	0	1	1	0	chr5	1885778	chr5:1881924-1887743	Island
cg04057861	0	0	0	0	0	0	0	1	0	0	1	1	0	chr13	103347391		OpenSea	C13orf39	TSS1500
cg13708645	0	0	0	0	0	0	0	1	0	0	1	1	0	chr12	121974305	chr12:121975028-121976140	N_Shore	KDM2B;KDM2B	Body;Body
cg14553444	0	0	0	0	0	0	0	1	0	0	1	1	0	chr2	154262055		OpenSea
cg08203715	0	0	0	0	0	0	0	1	0	1	2	2	0	chr11	126226154	chr11:126225355-126226073	S_Shore	ST3GAL4;ST3GAL4	1stExon;5'UTR
cg02078525	0	0	0	0	0	0	0	1	0	0	1	1	0	chr16	66400395		OpenSea	CDH5	TSS200
cg01180441	0	0	0	0	0	0	0	1	0	0	1	1	0	chr15	74290493	chr15:74290344-74290760	Island	PML;PML;PML;PML;PML;PML;PML;PML;PML	Body;Body;Body;Body;Body;Body;Body;Body;Body
cg16804165	0	0	0	0	0	0	0	1	0	1	2	2	0	chr15	43989074	chr15:43985845-43986457	S_Shelf	CKMT1A	Body
cg07010088	0	0	0	0	0	0	0	1	1	1	3	3	0	chr15	68116505	chr15:68115485-68122575	Island	LBXCOR1	TSS1500
cg11838152	0	0	0	0	0	0	0	1	0	1	2	2	0	chr13	102359110		OpenSea	ITGBL1	Body
cg23260877	0	0	0	0	0	0	0	1	0	1	2	2	0	chr5	179742954	chr5:179740710-179741121	S_Shore	GFPT2	Body
cg12516875	0	0	0	0	0	0	0	1	0	0	1	1	0	chr22	46463543	chr22:46465976-46468528	N_Shelf
cg17080882	0	0	0	0	0	0	0	1	0	0	1	1	0	chr1	92191625		OpenSea	TGFBR3	Body
cg08090640	0	0	0	0	0	0	0	1	0	1	2	2	0	chr17	41159289		OpenSea	IFI35	Body
ch.2.75111475F	0	0	0	0	0	0	0	1	0	1	2	2	0	chr2	75257967		OpenSea
cg16316042	0	0	0	0	0	0	0	1	0	0	1	1	0	chr12	7188426		OpenSea	C1R	Body
cg22856948	0	0	0	0	0	0	0	1	0	0	1	1	0	chr1	87594388	chr1:87597543-87598515	N_Shelf	LOC339524;LOC339524	TSS1500;TSS1500
cg19088984	0	0	0	0	0	0	0	1	0	0	1	1	0	chr5	100239319	chr5:100238722-100239138	S_Shore	ST8SIA4;ST8SIA4	TSS1500;TSS1500
cg04837309	0	0	0	0	0	0	0	1	0	0	1	1	0	chr7	101559576	chr7:101559402-101559625	Island	CUX1;CUX1;CUX1	Body;Body;Body
cg07306685	0	0	0	0	0	0	0	1	0	0	1	1	0	chr17	35975187		OpenSea	DDX52;DDX52	Body;Body
cg27664674	0	0	0	0	0	0	0	1	0	1	2	2	0	chr15	63654609		OpenSea	CA12;CA12	Body;Body
cg23678254	0	0	0	0	0	0	0	1	0	1	2	2	0	chr14	55647471		OpenSea	DLGAP5;DLGAP5	Body;Body
cg01503450	0	0	0	0	0	0	0	1	0	0	1	1	0	chr10	980765	chr10:977260-978072	S_Shelf
cg15983626	0	0	0	0	0	0	0	1	0	0	1	1	0	chr2	241235134		OpenSea
cg24536244	0	0	0	0	0	0	0	1	0	1	2	2	0	chr11	1372638		OpenSea
cg14640865	0	0	0	0	0	0	0	1	0	0	1	1	0	chr7	100730578	chr7:100732088-100732424	N_Shore	TRIM56	5'UTR
cg03691549	0	0	0	0	0	0	0	1	0	1	2	2	0	chr12	53443911	chr12:53440579-53440840	S_Shelf	TENC1;TENC1;TENC1;TENC1	5'UTR;1stExon;5'UTR;Body
cg04945153	0	0	0	0	0	0	0	1	0	0	1	1	0	chr6	31914068		OpenSea	CFB	Body
cg04590384	0	0	0	0	0	0	0	1	0	0	1	1	0	chr13	114847781	chr13:114849000-114852746	N_Shore	RASA3	Body
cg07558761	0	0	0	0	0	0	0	1	0	0	1	1	0	chr16	87866696		OpenSea	SLC7A5	Body
cg16474118	0	0	0	0	0	0	0	1	0	1	2	2	0	chr2	12760191		OpenSea
cg25254949	0	0	0	0	0	0	0	1	0	0	1	1	0	chr21	17098256	chr21:17101853-17103000	N_Shelf
cg17270101	0	0	0	0	0	0	0	1	0	0	1	1	0	chr1	57286560		OpenSea	C1orf168	TSS1500
cg27362010	0	0	0	0	0	0	0	1	0	1	2	2	0	chr16	279746	chr16:281088-281316	N_Shore	LUC7L;LUC7L	TSS1500;TSS1500
cg19746940	0	0	0	0	0	0	0	1	0	1	2	2	0	chr12	114832429	chr12:114833911-114834210	N_Shore	TBX5;TBX5;TBX5;TBX5	Body;Body;Body;Body
cg12106894	0	0	0	0	0	0	0	1	0	0	1	1	0	chr19	38813802	chr19:38810376-38810949	S_Shelf	KCNK6	Body
cg08867549	0	0	0	0	0	0	0	1	0	1	2	2	0	chr17	29888620	chr17:29885900-29887377	S_Shore
cg12930882	0	0	0	0	0	0	0	1	0	0	1	1	0	chr5	37825585		OpenSea	GDNF;GDNF;GDNF	Body;Body;Body
cg10541767	0	0	0	0	0	0	0	1	0	0	1	1	0	chr3	142537016		OpenSea	PCOLCE2	3'UTR
cg03515844	0	0	0	0	0	0	0	1	0	0	1	1	0	chr1	16277545		OpenSea	ZBTB17	5'UTR
cg07815238	0	0	0	0	0	0	0	1	0	0	1	1	0	chr15	64341005	chr15:64338152-64338886	S_Shelf
cg19513004	0	0	0	0	0	0	0	1	0	0	1	1	0	chr6	34206683	chr6:34202567-34206193	S_Shore	HMGA1;HMGA1;HMGA1;HMGA1;HMGA1;HMGA1;HMGA1	5'UTR;1stExon;5'UTR;5'UTR;5'UTR;5'UTR;5'UTR
cg26413942	0	0	0	0	0	0	0	1	0	0	1	1	0	chr5	124081751		OpenSea	ZNF608	TSS1500
cg15727463	0	0	0	0	0	0	0	1	0	1	2	2	0	chr5	174148519	chr5:174147869-174148484	S_Shore
cg25843003	0	0	0	0	0	0	0	1	0	0	1	1	0	chr6	31431312		OpenSea	HCP5	3'UTR
cg21449597	0	0	0	0	0	0	0	1	0	0	1	1	0	chr4	154036828		OpenSea
cg07559526	0	0	0	0	0	0	0	1	0	1	2	2	0	chr16	4164735	chr16:4164808-4166258	N_Shore	ADCY9	Body
cg18500830	0	0	0	0	0	0	0	1	0	1	2	2	0	chr10	12395689	chr10:12390802-12392589	S_Shelf	CAMK1D;CAMK1D	Body;Body
cg02803604	0	0	0	0	0	0	0	1	0	0	1	1	0	chr6	109802446	chr6:109804094-109804522	N_Shore	ZBTB24;ZBTB24	Body;Body
cg04561571	0	0	0	0	0	0	0	1	0	1	2	2	0	chr12	93834146	chr12:93834935-93836089	N_Shore	UBE2N	Body
cg26517376	0	0	0	0	0	0	0	1	0	1	2	2	0	chr10	126428818	chr10:126431314-126433285	N_Shelf	FAM53B	5'UTR
cg15589126	0	0	0	0	0	0	0	1	0	0	1	1	0	chr2	232263534	chr2:232262854-232263544	Island	B3GNT7	Body
cg04095339	0	0	0	0	0	0	0	1	0	0	1	1	0	chr5	1879917	chr5:1879689-1879928	Island	IRX4	Body
cg23931734	0	0	0	0	0	0	0	1	0	0	1	1	0	chr15	63673013	chr15:63673888-63674160	N_Shore	CA12;CA12	Body;Body
cg09672187	0	0	0	0	0	0	0	1	0	0	1	1	0	chr5	1885367	chr5:1881924-1887743	Island
cg15823642	0	0	0	0	0	0	0	1	0	1	2	2	0	chr14	70516416	chr14:70512792-70512994	S_Shelf	SLC8A3;SLC8A3;SLC8A3;SLC8A3;SLC8A3;SLC8A3	Body;Body;Body;Body;Body;Body
cg05997362	0	0	0	0	0	0	0	1	0	0	1	1	0	chr8	56791748	chr8:56792115-56793325	N_Shore	LYN;LYN	TSS1500;TSS1500
cg05385282	0	0	0	0	0	0	0	1	0	1	2	2	0	chr1	201562364		OpenSea
cg13489576	0	0	0	0	0	0	0	1	0	0	1	1	0	chr3	196985412		OpenSea	DLG1;DLG1	Body;Body
cg19764731	0	0	0	0	0	0	0	1	0	1	2	2	0	chr22	46459024	chr22:46457095-46458028	S_Shore
cg13792444	0	0	0	0	0	0	0	1	1	1	3	3	0	chr9	119245443		OpenSea	ASTN2;ASTN2;ASTN2;ASTN2	Body;Body;Body;Body
cg04282607	0	0	0	0	0	0	0	1	1	1	3	3	0	chr22	22007286	chr22:22006079-22007048	S_Shore	MIR301B;MIR130B	Body;TSS1500
cg11598720	0	0	0	0	0	0	0	1	0	0	1	1	0	chr4	157811584		OpenSea	PDGFC	Body
cg23381494	0	0	0	0	0	0	0	1	0	0	1	1	0	chr12	132822693	chr12:132822475-132822703	Island	GALNT9	Body
cg22483743	0	0	0	0	0	0	0	1	0	1	2	2	0	chr6	42387064		OpenSea	TRERF1	5'UTR
cg24219985	0	0	0	0	0	0	0	1	0	1	2	2	0	chr12	57587422		OpenSea	MIR1228;LRP1	TSS1500;Body
cg07732472	0	0	0	0	0	0	0	1	0	1	2	2	0	chr19	15390948		OpenSea	BRD4;BRD4	5'UTR;5'UTR
cg08756033	0	0	0	0	0	0	0	1	0	1	2	2	0	chr13	31480128	chr13:31480272-31481105	N_Shore	C13orf33	TSS200
cg22842797	0	0	0	0	0	0	0	1	0	1	2	2	0	chr17	48912621		OpenSea	WFIKKN2;WFIKKN2	1stExon;5'UTR
cg06566994	0	0	0	0	0	0	0	1	0	0	1	1	0	chr3	44596384	chr3:44596535-44597018	N_Shore	ZNF167;ZNF167	TSS1500;TSS1500
cg04132407	0	0	0	0	0	0	0	1	0	1	2	2	0	chr7	130626376		OpenSea
cg21982420	0	0	0	0	0	0	0	1	0	1	2	2	0	chr7	47532784		OpenSea	TNS3	5'UTR
cg04272355	0	0	0	0	0	0	0	1	0	0	1	1	0	chr8	124656433		OpenSea
cg24361808	0	0	0	0	0	0	0	1	0	1	2	2	0	chr22	46477834	chr22:46481815-46482024	N_Shelf
cg01239154	0	0	0	0	0	0	0	1	0	0	1	1	0	chr20	30776159	chr20:30777756-30778329	N_Shore
cg05910867	0	0	0	0	0	0	0	1	0	1	2	2	0	chr19	2755363	chr19:2755325-2755629	Island	SGTA	3'UTR
cg06185452	0	0	0	0	0	0	0	1	0	1	2	2	0	chr6	16065144		OpenSea
cg06423822	0	0	0	0	0	0	0	1	0	1	2	2	0	chr7	157701024	chr7:157702996-157703285	N_Shore	PTPRN2;PTPRN2;PTPRN2	Body;Body;Body
cg11439695	0	0	0	0	0	0	0	1	0	0	1	1	0	chr12	2561024		OpenSea	CACNA1C;CACNA1C;CACNA1C;CACNA1C;CACNA1C;CACNA1C;CACNA1C;CACNA1C;CACNA1C;CACNA1C;CACNA1C;CACNA1C;CACNA1C;CACNA1C;CACNA1C;CACNA1C;CACNA1C;CACNA1C;CACNA1C;CACNA1C;CACNA1C;CACNA1C;CACNA1C	Body;Body;Body;Body;Body;Body;Body;Body;Body;Body;Body;Body;Body;Body;Body;Body;Body;Body;Body;Body;Body;Body;Body
cg04050898	0	0	0	0	0	0	0	1	0	0	1	1	0	chr8	135490694	chr8:135490786-135491086	N_Shore	ZFAT;ZFAT	3'UTR;3'UTR
cg09987240	0	0	0	0	0	0	0	1	0	0	1	1	0	chr14	52182702		OpenSea	FRMD6;FRMD6	Body;Body
cg10202436	0	0	0	0	0	0	0	1	0	1	2	2	0	chr5	138733726	chr5:138727710-138730911	S_Shelf	SPATA24	Body
cg11143674	0	0	0	0	0	0	0	1	0	0	1	1	0	chr15	99069100		OpenSea
cg03138928	0	0	0	0	0	0	0	1	0	1	2	2	0	chr1	226004826		OpenSea	EPHX1	5'UTR
cg24474319	0	0	0	0	0	0	0	1	0	1	2	2	0	chr1	156671386	chr1:156674858-156676654	N_Shelf	CRABP2	Body
cg23342367	0	0	0	0	0	0	0	1	0	0	1	1	0	chr8	81077480		OpenSea	TPD52;TPD52	Body;Body
cg16555181	0	0	0	0	0	0	0	1	0	0	1	1	0	chr6	30881643	chr6:30881533-30882296	Island	VARS2;VARS2;VARS2;GTF2H4	TSS1500;TSS1500;TSS1500;Body
cg02899253	0	0	0	0	0	0	0	1	0	0	1	1	0	chr22	46438704	chr22:46440393-46441019	N_Shore	LOC100271722	Body
cg22500261	0	0	0	0	0	0	0	1	0	0	1	1	0	chr22	28065785		OpenSea
cg18384588	0	0	0	0	0	0	0	1	0	0	1	1	0	chr22	46463747	chr22:46465976-46468528	N_Shelf
cg04290119	0	0	0	0	0	0	0	1	0	1	2	2	0	chr6	73330208	chr6:73330942-73333109	N_Shore	KCNQ5;KCNQ5;KCNQ5;KCNQ5;KCNQ5	TSS1500;TSS1500;TSS1500;TSS1500;TSS1500
cg23032936	0	0	0	0	0	0	0	1	0	1	2	2	0	chr10	48573365		OpenSea
cg14051264	0	0	0	0	0	0	0	1	0	1	2	2	0	chr5	1886309	chr5:1881924-1887743	Island
cg13241645	0	0	0	0	0	0	0	1	0	0	1	1	0	chr3	52235959	chr3:52231942-52232541	S_Shelf	ALAS1;ALAS1	Body;Body
cg01266159	0	0	0	0	0	0	0	1	0	0	1	1	0	chr12	34452177		OpenSea
cg04789761	0	0	0	0	0	0	0	1	0	0	1	1	0	chr2	175431800		OpenSea	WIPF1;WIPF1	Body;Body
cg20168901	0	0	0	0	0	0	0	1	0	0	1	1	0	chr1	2236443	chr1:2236442-2239069	Island	SKI	Body
cg23171628	0	0	0	0	0	0	0	1	0	0	1	1	0	chr12	105724039	chr12:105724272-105725052	N_Shore	C12orf75	TSS1500
cg02424715	0	0	0	0	0	0	0	1	0	0	1	1	0	chr14	75893680	chr14:75894308-75895469	N_Shore	JDP2;JDP2;JDP2	TSS1500;TSS1500;TSS1500
cg10043954	0	0	0	0	0	0	0	1	0	0	1	1	0	chr5	140603034	chr5:140604453-140605304	N_Shore	PCDHB14	TSS200
cg12289983	0	0	0	0	0	0	0	1	0	1	2	2	0	chr4	134067133	chr4:134069162-134070442	N_Shelf
cg06936290	0	0	0	0	0	0	0	1	0	0	1	1	0	chr7	13889871		OpenSea
cg13475484	0	0	0	0	0	0	0	1	0	0	1	1	0	chr17	6399562		OpenSea	PITPNM3;PITPNM3	Body;Body
cg04689880	0	0	0	0	0	0	0	1	0	0	1	1	0	chr17	1107175	chr17:1106812-1107379	Island
cg00580497	0	0	0	0	0	0	0	1	0	1	2	2	0	chr5	1153746	chr5:1155223-1156466	N_Shore
cg05609751	0	0	0	0	0	0	0	1	0	0	1	1	0	chr17	4269695	chr17:4268625-4270155	Island	UBE2G1;UBE2G1	1stExon;5'UTR
cg09026360	0	0	0	0	0	0	0	1	0	1	2	2	0	chr3	46742703	chr3:46742764-46743086	N_Shore	TMIE	TSS200
cg12550344	0	0	0	0	0	0	0	1	0	1	2	2	0	chr5	151076195		OpenSea
cg17715521	0	0	0	0	0	0	0	1	0	1	2	2	0	chr15	45417414	chr15:45421236-45422394	N_Shelf	DUOXA1	5'UTR
cg03866862	0	0	0	0	0	0	0	1	0	0	1	1	0	chr6	33401542		OpenSea	SYNGAP1	Body
cg04180086	0	0	0	0	0	0	0	1	0	1	2	2	0	chr5	1878499	chr5:1874907-1879032	Island	IRX4	Body
cg27294168	0	0	0	0	0	0	0	1	0	0	1	1	0	chr1	2259878	chr1:2258097-2258423	S_Shore	MORN1	Body
cg19622474	0	0	0	0	0	0	0	1	0	1	2	2	0	chr5	37835784	chr5:37836747-37840726	N_Shore	GDNF;GDNF;GDNF	TSS1500;5'UTR;TSS200
cg00579036	0	0	0	0	0	0	0	1	0	0	1	1	0	chr6	25138551	chr6:25139920-25140246	N_Shore	CMAH;CMAH	TSS1500;Body
cg02500231	0	0	0	0	0	0	0	1	1	1	3	3	0	chr12	117797209	chr12:117798076-117799448	N_Shore	NOS1	5'UTR
cg22296612	0	0	0	0	0	0	0	1	0	0	1	1	0	chr6	15457699		OpenSea	JARID2	Body
cg08694418	0	0	0	0	0	0	0	1	0	0	1	1	0	chr2	24392168		OpenSea	LOC375190	3'UTR
cg13396900	0	0	0	0	0	0	0	1	0	0	1	1	0	chr10	45873873	chr10:45868718-45870156	S_Shelf	ALOX5	Body
cg10177197	0	0	0	0	0	0	0	1	0	0	1	1	0	chr1	55316481		OpenSea	DHCR24	3'UTR
cg22707438	0	0	0	0	0	0	0	1	0	1	2	2	0	chr11	46364127	chr11:46366876-46367101	N_Shelf	DGKZ	Body
cg19350024	0	0	0	0	0	0	0	1	0	0	1	1	0	chr10	63869379		OpenSea
cg19771626	0	0	0	0	0	0	0	1	0	1	2	2	0	chr12	133127043	chr12:133125659-133126011	S_Shore	FBRSL1	Body
cg26694831	0	0	0	0	0	0	0	0	1	0	1	1	0	chr5	178763419		OpenSea	ADAMTS2;ADAMTS2	Body;Body
cg14711997	0	0	0	0	0	0	0	0	1	0	1	1	0	chr7	150652864	chr7:150652807-150653080	Island	KCNH2;KCNH2;KCNH2;KCNH2	5'UTR;Body;Body;1stExon
cg10496184	0	0	0	0	0	0	0	0	1	0	1	1	0	chr2	220299412	chr2:220299483-220300243	N_Shore	SPEG	TSS1500
cg18547371	0	0	0	0	0	0	0	0	1	0	1	1	0	chr19	18539843	chr19:18539781-18540341	Island	SSBP4;SSBP4	Body;Body
cg02286602	0	0	0	0	0	0	0	0	1	0	1	1	0	chr14	104940229	chr14:104940228-104940466	Island
cg14052728	0	0	0	0	0	0	0	0	1	0	1	1	0	chr2	95941719		OpenSea	PROM2;PROM2;PROM2	Body;Body;Body
cg11857013	0	0	0	0	0	0	0	0	1	0	1	1	0	chr4	6596344		OpenSea	MAN2B2	Body
cg25878452	0	0	0	0	0	0	0	0	1	1	2	2	0	chr7	6746558	chr7:6745867-6746716	Island	ZNF12;ZNF12;ZNF12;ZNF12	5'UTR;1stExon;1stExon;5'UTR
cg04273303	0	0	0	0	0	0	0	0	1	0	1	1	0	chr1	228225533	chr1:228225442-228225753	Island	WNT3A	Body
cg24398268	0	0	0	0	0	0	0	0	1	1	2	2	0	chr5	37835021	chr5:37834671-37835128	Island	GDNF;GDNF;GDNF;GDNF;GDNF	5'UTR;5'UTR;TSS200;Body;Body
cg16126286	0	0	0	0	0	0	0	0	1	0	1	1	0	chr1	243646235	chr1:243646394-243646888	N_Shore	SDCCAG8	Body
cg01412970	0	0	0	0	0	0	0	0	1	0	1	1	0	chr17	17109239	chr17:17108771-17109701	Island	PLD6	1stExon
cg22017213	0	0	0	0	0	0	0	0	1	0	1	1	0	chr4	86851225		OpenSea	ARHGAP24;ARHGAP24;ARHGAP24	Body;Body;TSS200
cg26509022	0	0	0	0	0	0	0	0	1	0	1	1	0	chr15	101419296	chr15:101419261-101421133	Island	ALDH1A3	TSS1500
cg07856470	0	0	0	0	0	0	0	0	1	0	1	1	0	chr12	49688907	chr12:49688873-49691360	Island	PRPH;LOC101927267	TSS200;Body
cg15551687	0	0	0	0	0	0	0	0	1	0	1	1	0	chr2	128381689	chr2:128381585-128381890	Island	MYO7B	Body
cg15174564	0	0	0	0	0	0	0	0	1	0	1	1	0	chr11	120856801	chr11:120856725-120857174	Island	GRIK4	Body
cg22276612	0	0	0	0	0	0	0	0	1	0	1	1	0	chr12	133105171	chr12:133102168-133102604	S_Shelf	FBRSL1	Body
cg00584026	0	0	0	0	0	0	0	0	1	0	1	1	0	chr4	942342	chr4:940613-941057	S_Shore	TMEM175	Body
cg15994182	0	0	0	0	0	0	0	0	1	0	1	1	0	chr2	95941774		OpenSea	PROM2;PROM2;PROM2	Body;Body;Body
cg01403055	0	0	0	0	0	0	0	0	1	0	1	1	0	chr19	401992	chr19:401970-402280	Island
cg11335133	0	0	0	0	0	0	0	0	1	0	1	1	0	chr1	90309559	chr1:90308839-90309606	Island	LRRC8D;LRRC8D	5'UTR;5'UTR
cg17842621	0	0	0	0	0	0	0	0	1	1	2	2	0	chr2	132348627	chr2:132348566-132348821	Island
cg05125483	0	0	0	0	0	0	0	0	1	0	1	1	0	chr6	30640512	chr6:30640431-30640853	Island	DHX16;DHX16	1stExon;Body
cg22806078	0	0	0	0	0	0	0	0	1	0	1	1	0	chr20	826057	chr20:825267-826276	Island	FAM110A;FAM110A;FAM110A;FAM110A;FAM110A;FAM110A	1stExon;Body;Body;Body;Body;Body
cg03734133	0	0	0	0	0	0	0	0	1	0	1	1	0	chr10	2964678		OpenSea
cg19649900	0	0	0	0	0	0	0	0	1	0	1	1	0	chr19	1155030	chr19:1155020-1155305	Island	SBNO2	5'UTR
cg22685935	0	0	0	0	0	0	0	0	1	1	2	2	0	chr17	6699870		OpenSea
cg12797807	0	0	0	0	0	0	0	0	1	0	1	1	0	chr4	2821872	chr4:2819499-2820429	S_Shore	SH3BP2;SH3BP2;SH3BP2;SH3BP2	5'UTR;5'UTR;Body;Body
cg26094312	0	0	0	0	0	0	0	0	1	0	1	1	0	chr7	139137936		OpenSea
cg01529701	0	0	0	0	0	0	0	0	1	0	1	1	0	chr18	46572234		OpenSea	DYM	Body
cg07824888	0	0	0	0	0	0	0	0	1	0	1	1	0	chr11	1976536	chr11:1977523-1977765	N_Shore	MRPL23	Body
cg17716056	0	0	0	0	0	0	0	0	1	1	2	2	0	chr6	74131599		OpenSea
cg05423425	0	0	0	0	0	0	0	0	1	0	1	1	0	chr16	84608116		OpenSea	COTL1	Body
cg10885779	0	0	0	0	0	0	0	0	1	0	1	1	0	chr11	34331908		OpenSea	ABTB2	Body
cg13177972	0	0	0	0	0	0	0	0	1	0	1	1	0	chr10	62095794		OpenSea	ANK3;ANK3;ANK3	Body;Body;Body
cg23035781	0	0	0	0	0	0	0	0	1	0	1	1	0	chr6	44194749	chr6:44191278-44191872	S_Shelf	SLC29A1;SLC29A1;SLC29A1;SLC29A1;SLC29A1;SLC29A1	5'UTR;5'UTR;Body;Body;Body;Body
cg07779484	0	0	0	0	0	0	0	0	1	0	1	1	0	chr3	49435172		OpenSea	RHOA	5'UTR
cg23904581	0	0	0	0	0	0	0	0	1	0	1	1	0	chr15	45571526		OpenSea	LOC101928414	TSS200
cg16787312	0	0	0	0	0	0	0	0	1	0	1	1	0	chr12	13219645		OpenSea	KIAA1467	Body
cg11544522	0	0	0	0	0	0	0	0	1	0	1	1	0	chr15	70828097		OpenSea
cg10161289	0	0	0	0	0	0	0	0	1	0	1	1	0	chr12	42539489	chr12:42538125-42538902	S_Shore	GXYLT1;GXYLT1	TSS1500;TSS1500
cg16061128	0	0	0	0	0	0	0	0	1	0	1	1	0	chr4	85503470	chr4:85503546-85504893	N_Shore	CDS1	TSS1500
cg18310453	0	0	0	0	0	0	0	0	1	0	1	1	0	chr3	105716118		OpenSea
cg10159300	0	0	0	0	0	0	0	0	1	0	1	1	0	chr4	150387272		OpenSea
cg09252377	0	0	0	0	0	0	0	0	1	0	1	1	0	chr1	64553047		OpenSea	ROR1;ROR1	Body;Body
cg09887687	0	0	0	0	0	0	0	0	1	1	2	2	0	chr12	10018275		OpenSea	CLEC2B	5'UTR
cg13217260	0	0	0	0	0	0	0	0	1	0	1	1	0	chr2	176981469	chr2:176982107-176982402	N_Shore	HOXD10	TSS200
cg20504084	0	0	0	0	0	0	0	0	1	0	1	1	0	chr8	58929200		OpenSea	FAM110B	5'UTR
cg19445230	0	0	0	0	0	0	0	0	1	1	2	2	0	chr7	99764904	chr7:99768884-99769559	N_Shelf	GAL3ST4;GAL3ST4	5'UTR;ExonBnd
cg24587427	0	0	0	0	0	0	0	0	1	0	1	1	0	chr6	27836376	chr6:27835190-27835461	S_Shore	HIST1H1B	TSS1500
cg10873538	0	0	0	0	0	0	0	0	1	0	1	1	0	chr20	25292112		OpenSea	ABHD12;ABHD12	Body;Body
cg00292432	0	0	0	0	0	0	0	0	1	0	1	1	0	chr12	3393872		OpenSea	TSPAN9;TSPAN9	3'UTR;3'UTR
cg15324969	0	0	0	0	0	0	0	0	1	0	1	1	0	chr6	7389798	chr6:7389634-7390317	Island	CAGE1;CAGE1;CAGE1;CAGE1;CAGE1;CAGE1;RIOK1	1stExon;5'UTR;5'UTR;1stExon;1stExon;5'UTR;TSS1500
cg27109106	0	0	0	0	0	0	0	0	1	0	1	1	0	chr5	141294040	chr5:141293784-141294049	Island
cg09545368	0	0	0	0	0	0	0	0	1	0	1	1	0	chr7	157790318		OpenSea	PTPRN2;PTPRN2;PTPRN2;PTPRN2;PTPRN2	Body;Body;Body;Body;Body
cg06405820	0	0	0	0	0	0	0	0	1	0	1	1	0	chr16	86951397		OpenSea
cg20280553	0	0	0	0	0	0	0	0	1	0	1	1	0	chr11	61366940		OpenSea	LOC101927495	Body
cg07002447	0	0	0	0	0	0	0	0	1	0	1	1	0	chr19	19648890	chr19:19648134-19649390	Island	CILP2	TSS200
cg03214468	0	0	0	0	0	0	0	0	1	0	1	1	0	chr5	128432489	chr5:128430003-128431062	S_Shore	MIR4633;ISOC1	TSS1500;Body
[truncated: 589 more rows]

## Sheet: Supplementary Table 6
Supplementary Table 6. Comparison of epigenetic clocks across self-reported descent-associated population groups.
Gestational Age (Weeks) Estimation						Knight				Bohlin
Tissue	Array	Birth Term	Age	Self-reported descent-associated population group	N	r1	Median error2	Median residual3	Mean diff4	r1	Median error2	Median residual3	Mean diff4
Cord blood	27K	Term	0-30 days	White	66	0.32	0.904	0.951	0.0394	0.23	0.57	0.137	-0.367
				Black	58	0.45	1.147	1.112	-0.591	0.41	0.623	0.129	-0.085
	450K			White	656	0.46	0.87	0.719	-0.392	0.58	1.024	0.447	-0.99
				Black	183	0.38	1.274	0.944	-0.466	0.57	1.101	0.5	-0.825
	EPIC			White	207	0.46	0.964	0.805	-0.433	0.62	1.535	0.474	-1.453
				Black	123	0.37	1.264	1.051	-0.47	0.47	1.732	0.534	-1.353
Blood spot	EPIC	Term	0-30 days	White	101	0.47	0.88	0.94	-0.417	0.66	1.372	0.39	-1.444
				Black	47	0.6	0.903	1.05	-0.0765	0.68	1.314	0.53	-1.033
		Preterm		White	170	0.66	2.643	0.885	2.626	0.72	3.894	0.607	4.044
				Black	76	0.46	2.134	1.105	2.469	0.62	4.018	0.443	4.074
Placental Gestational Age (Weeks) Estimation						Lee				Mayne
Placenta	EPIC	Preterm	0-30 days	Race	N	r1	Median error2	Median residual3	Mean diff4	r1	Median error2	Median residual3	Mean diff4
				White	245	0.64	2.462	0.84	2.59	0.35	7.502	1.371	7.637
				Black	112	0.56	2.742	1.067	2.685	0.29	7.447	1.458	7.366
Pediatric Chronological Age (Years) Estimation						Horvath				PedBE
Buccal	EPIC	Preterm	0-1 year	Race	N	r1	Median error2	Median residual3	Mean diff4	r1	Median error2	Median residual3	Mean diff4
				White	231	0.37	1.164	0.354	1.306	0.61	0.0811	0.077	0.0492
				Black	94	0.55	1.062	0.38	1.189	0.62	0.0876	0.105	0.0632
1Spearman correlation;
2Median error, the median of absolute difference between the estimated age and observed age;
3Median residual, the median of absolute residuals from regressing the predicted epigenetic age onto the observed age (age acceleration residual) .
4Mean diff, the average age difference between the estimated age and the observed age.

## Sheet: Supplementary Table 7
Supplementary Table 7. Comparison of epigenetic clocks between sexes.
Gestational age (weeks) estimation
							Knight				Bohlin
Tissue	Array		Birth term	Sex	GA (weeks)	N	r1	Median error2	Median residual3	Mean diff4	r1	Median error2	Median residual3	Mean diff4
Blood spot	450K		Term	Male	39.23±2.13	111	0.35	1.18	0.9	-0.11	0.45	0.93	0.54	-0.79
				Female	39.46±1.72	142	0.35	1.08	0.98	-0.06	0.5	1.07	0.5	-1.05
	EPIC		Term	Male	38.78±1.53	107	0.45	1.03	0.83	-0.44	0.68	1.54	0.46	-1.4
				Female	38.65±1.71	69	0.56	0.8	0.92	-0.12	0.61	1.32	0.39	-1.28
	EPIC		Preterm	Male	25.56±1.29	148	0.59	2.34	0.96	2.54	0.73	4	0.46	4.13
				Female	25.76±1.25	124	0.54	2.64	1.02	2.51	0.58	3.82	0.52	3.87
CBMC	EPIC		Term	Male	38.77±1.53	70	0.45	2.06	0.87	-1.81	0.71	1.6	0.33	-1.44
				Female	39.18±1.21	72	0.31	1.97	0.77	-1.98	0.6	1.75	0.35	-1.68
Cord blood	27K		Term	Male	38.93±1.27	72	0.27	1.21	0.89	-0.42	0.36	0.5	0.14	-0.25
				Female	39.06±1.31	87	0.34	0.93	0.97	-0.36	0.36	0.68	0.14	-0.37
	450K		Term	Male	39.14±1.49	595	0.45	0.96	0.79	-0.57	0.6	1.02	0.47	-0.92
				Female	39.25±1.38	599	0.36	1.01	0.79	-0.34	0.55	1.14	0.44	-1.06
	EPIC		Term	Male	38.83±1.80	247	0.34	1.28	0.86	-0.71	0.58	1.61	0.56	-1.43
				Female	38.99±1.69	338	0.34	1.09	0.88	-0.34	0.53	1.65	0.51	-1.4
Placental gestational age (weeks) estimation
							Lee				Mayne
Tissue	Array		Birth term	Sex	GA (weeks)	N	r1	Median error2	Median residual3	Mean diff4	r1	Median error2	Median residual3	Mean diff4
Placenta	EPIC		Term	Male	39.03±1.13	68	0.38	0.88	0.83	-0.49	-0.02	1.8	1.29	0.81
				Female	38.47±1.19	53	0.32	0.98	0.66	-0.11	-0.1	2.21	1.32	1.06
			Preterm	Male	25.56±1.28	209	0.65	2.49	0.95	2.53	0.43	7.06	1.18	7.21
				Female	25.82±1.20	190	0.54	2.53	0.93	2.66	0.23	7.55	1.2	7.57
Pediatric chronological age (years) estimation
							Horvath				PedBE
Tissue	Array		Birth term	Sex	Age (days)	N	r1	Median error2	Median residual3	Mean diff4	r1	Median error2	Median residual3	Mean diff4
Buccal Cells	EPIC		Preterm	Male	83.66±31.87	270	0.41	1.14	0.31	1.23	0.62	0.09	0.09	0.06
				Female	86.61±31.35	210	0.4	1.19	0.37	1.3	0.61	0.09	0.09	0.08
PBMC	450K		Term	Male	4072.63±1100.75	76	0.81	1.88	1.29	-1.15	0.78	6.73	0.28	-5.28
				Female	4015.00±1102.47	74	0.78	1.52	1.31	-1.51	0.77	5.39	0.25	-5.28
	EPIC		Term	Male	2555.00±0.00	68	NA	3.68	1.36	3.6	NA	0.84	0.34	-0.77
				Female	2555.00±0.00	72	NA	3.33	1.26	3.36	NA	0.78	0.43	-0.66
Peripheral whole blood	450K		Term	Male	2529.16±699.06	141	0.68	0.88	0.86	0.41	0.55	1.73	0.29	-1.14
				Female	2483.73±712.91	166	0.68	0.83	0.84	0.21	0.56	1.73	0.29	-1.01
1Spearman correlation;
2Median error, the median of absolute difference between the estimated age and observed age;
3Median residual, the median of absolute residuals from regressing the predicted epigenetic age onto the observed age (age acceleration residual) .
4Mean diff, the average age difference between the estimated age and the observed age.

## Sheet: Supplementary Table 8
Supplementary Table 8. Comparison of epigenetic ages across different tissues from the same set of participants.
Gestational Age (Weeks) Estimation				Knight
Tissue	Array	Birth Term	N	r1	Median error2	Median residual3	Mean diff4
Blood spot	EPIC	Preterm	258	0.56	2.576	1.018	2.524
Cord blood	EPIC	Normal	68	0.44	0.938	0.725	-0.277
Placental Gestational Age (Weeks) Estimation				Lee
Tissue	Array	Birth Term	N	r1	Median error2	Median residual3	Mean diff4
Placenta	EPIC	Preterm	258	0.63	2.555	0.875	2.631
Placenta	EPIC	Normal	68	0.5	0.795	0.802	0.06
1Spearman correlation;
2Median error, the median of absolute difference between the estimated age and observed age;
3Median residual, the median of absolute residuals from regressing the predicted epigenetic age onto the observed age (age acceleration residual) .
4Mean diff, the average age difference between the estimated age and the observed age.
